# Supplementary material for: Effects of aerobic and resistance training on walking and balance abilities in older adults with Parkinson’s disease: A systematic review and meta-analysis
Source: PLoS One. 2025 Jan 9;20(1):e0314539. doi: 10.1371/journal.pone.0314539 (PMC11717240; doi:10.1371/journal.pone.0314539)
Supplement: S3 File — (XLSX) [file pone.0314539.s003.xlsx]

## Sheet: literature list
Included literature list
NO.	Author	Year	Title
1	Batista C, Corcos DM, Roschel H, Kanegusuku H, Gobbi LT, Piemonte ME, et al.	2016	Resistance Training with Instability for Patients with Parkinson's Disease
2	Cabrera-Martos I, Jiménez-Martín AT, López-López L, Rodríguez-Torres J, Ortiz-Rubio A, Valenza MC	2020	Effects of a core stabilization training program on balance ability in persons with Parkinson's disease: a randomized controlled trial
3	Carvalho A, Barbirato D, Araujo N, Martins JV, Cavalcanti JL, Santos TM, et al.	2015	Comparison of strength training, aerobic training, and additional physical therapy as supplementary treatments for Parkinson's disease: pilot study
4	Granziera S, Alessandri A, Lazzaro A, Zara D, Scarpa A	2021	Nordic Walking and Walking in Parkinson's disease: a randomized single-blind controlled trial
5	Kim R, Choi S, Kang N, Park K, Shin H, Lee H, et al.	2023	Effects of high-intensity interval training and moderate-intensity continuous training on sarcopenia-related parameters in participants with Parkinson's disease: A 24-week randomized pilot trial substudy
6	Li F, Harmer P, Fitzgerald K, Eckstrom E, Stock R, Galver J, et al.	2012	Tai chi and postural stability in patients with Parkinson's disease
7	Li G, Huang P, Cui SS, Tan YY, He YC, Shen X, et al.	2022	Mechanisms of motor symptom improvement by long-term Tai Chi training in Parkinson's disease patients
8	Linder SM, Baron E, Learman K, Koop MM, Penko A, Espy D, et al.	2022	An 8-week aerobic cycling intervention elicits improved gait velocity and biomechanics in persons with Parkinson's disease
9	Mak MKY, Wong-Yu ISK	2021	Six-Month Community-Based Brisk Walking and Balance Exercise Alleviates Motor Symptoms and Promotes Functions in People with Parkinson's Disease: A Randomized Controlled Trial
10	Ortiz-Rubio A, Cabrera-Martos I, Torres-Sánchez I, Casilda-López J, López-López L, Valenza MC	2018	Effects of a resistance training program on balance and fatigue perception in patients with Parkinson's disease: A randomized controlled trial
11	Rawson KS, McNeely ME, Duncan RP, Pickett KA, Perlmutter JS, Earhart GM	2019	Exercise and Parkinson Disease: Comparing Tango, Treadmill, and Stretching
12	Schlenstedt C, Paschen S, Kruse A, Raethjen J, Weisser B, Deuschl G	2015	Resistance versus Balance Training to Improve Postural Control in Parkinson's Disease: A Randomized Rater Blinded Controlled Study
13	Shulman LM, Katzel LI, Ivey FM, Sorkin JD, Favors K, Anderson KE, et al.	2013	Randomized clinical trial of 3 types of physical exercise for patients with Parkinson disease
14	Silva AZD, Israel VL	2019	Effects of dual-task aquatic exercises on functional mobility, balance and gait of individuals with Parkinson's disease: A randomized clinical trial with a 3-month follow-up
15	Vieira de Moraes Filho A, Chaves SN, Martins WR, Tolentino GP, de Cássia Pereira Pinto Homem R, Landim de Farias G, et al.	2020	Progressive Resistance Training Improves Bradykinesia, Motor Symptoms and Functional Performance in Patients with Parkinson's Disease
Excluded literature list
NO.	Author	Year	Title	Excluded Reason
1	Pagni CA, Altibrandi MG, Bentivoglio A, Caruso G, Cioni B, Fiorella C, et al.	2005	Extradural motor cortex stimulation (EMCS) for Parkinson's disease. History and first results by the study group of the Italian neurosurgical society	Duplicate records removed
2	Çetin B, Kılınç M, Çakmaklı GY	2024	The effects of exergames on upper extremity performance, trunk mobility, gait, balance, and cognition in Parkinson's disease: a randomized controlled study	Duplicate records removed
3	Guadarrama-Molina E, Barrón-Gámez CE, Estrada-Bellmann I, Meléndez-Flores JD, Ramírez-Castañeda P, Hernández-Suárez RMG, et al.	2021	Comparison of the effect of whole-body vibration therapy versus conventional therapy on functional balance of patients with Parkinson's disease: adding a mixed group	Duplicate records removed
4	Gulcan K, Guclu-Gunduz A, Yasar E, Ar U, Sucullu Karadag Y, Saygili F	2023	The effects of augmented and virtual reality gait training on balance and gait in patients with Parkinson's disease	Duplicate records removed
5	Lheureux A, Lejeune T, Doncev I, Jeanne A, Stoquart G	2024	Comparison of the effects of rhythmic vibrotactile stimulations and rhythmic auditory stimulations on Parkinson's disease patients' gait variability: a pilot study	Duplicate records removed
6	Mustafaoglu R, Ahmed I, Pang MYC	2022	Which type of mind-body exercise is most effective in improving functional performance and quality of life in patients with Parkinson's disease? A systematic review with network meta-analysis	Duplicate records removed
7	Pérez-de la Cruz S	2019	Mental health in Parkinson's disease after receiving aquatic therapy: a clinical trial	Duplicate records removed
8	Soke F, Guclu-Gunduz A, Kocer B, Fidan I, Keskinoglu P	2021	Task-oriented circuit training combined with aerobic training improves motor performance and balance in people with Parkinson's Disease	Duplicate records removed
9	Andersen K, Balldin J, Gottfries CG, Granérus AK, Modigh K, Svennerholm L, et al.	1987	A double-blind evaluation of electroconvulsive therapy in Parkinson's disease with "on-off" phenomena	Duplicate records removed
10	Biddiscombe KJ, Ong B, Kalinowski P, Pike KE	2020	Physical activity and cognition in young-onset Parkinson's disease	Duplicate records removed
11	Cruise KE, Bucks RS, Loftus AM, Newton RU, Pegoraro R, Thomas MG	2011	Exercise and Parkinson's: benefits for cognition and quality of life	Duplicate records removed
12	Laitinen L	1969	Desipramine in treatment of Parkinson's disease. A placebo-controlled study	Duplicate records removed
13	Lilleeng B, Gjerstad M, Baardsen R, Dalen I, Larsen JP	2015	Motor symptoms after deep brain stimulation of the subthalamic nucleus	Duplicate records removed
14	Oguz S, Gurses HN, Kuran Aslan G, Demir R, Ozyilmaz S, Karantay Mutluay F, et al.	2022	Walking training augments the effects of expiratory muscle training in Parkinson's disease	Duplicate records removed
15	Pagnussat AS, Salazar AP, Pinto C, Redivo Marchese R, Rieder CRM, Alves Filho JO, et al.	2020	Plantar stimulation alters brain connectivity in idiopathic Parkinson's disease	Duplicate records removed
16	Peppe A, Ranaldi A, Chiavalon C, Gasbarra A, Collepardo A, Romeo R, et al.	2007	Global Mobility Task: index for evaluating motor impairment and motor rehabilitation programs in Parkinson's disease patients	Duplicate records removed
17	Zijlmans JC, Pasman JW, Horstink MW, Stegeman DF, van't Hof MA, Poortvliet DJ, et al.	1998	EEG findings in patients with vascular parkinsonism	Duplicate records removed
18	Mikkelsen B, Dupont E, Worm-Petersen J	1972	The influence of L-dopa on physical treatment of Parkinsonism	Duplicate records removed
19	Brandín-de la Cruz N, Calvo S, Rodríguez-Blanco C, Herrero P, Bravo-Esteban E	2022	Effects of dry needling on gait and muscle tone in Parkinson's disease: a randomized clinical trial	Duplicate records removed
20	Litvinenko IV, Khalimov RR, Trufanov AG, Krasakov IV, Khaĭmov DA	2012	[New approach to gait disorders therapy in late stages of Parkinson's disease]	Duplicate records removed
21	Gharpure V, Parab S, Ryain A, Ghosh A	2024	Therapeutic Potential of Recreation on Non-Motor Symptoms in Parkinson's Disease: A Literature Review	Duplicate records removed
22	Dam M, Tonin P, Casson S, Bracco F, Piron L, Pizzolato G, et al.	1996	Effects of conventional and sensory-enhanced physiotherapy on disability of Parkinson's disease patients	Duplicate records removed
23	Jankovic J, Lai EC, Ondo WG, Roberts-Warrior D, Olson SL, Krauss JK, et al.	2001	Effects of pallidotomy on gait and balance	Duplicate records removed
24	Pollak P, Benabid AL, Limousin P, Benazzouz A	1997	Chronic intracerebral stimulation in Parkinson's disease	Duplicate records removed
25	Han T, Liu Q, Hu Y, Wang Y, Xue K	2023	Effect of Pro-kin visual feedback balance training on balance function of individuals with early Parkinson's disease: a randomized controlled pilot trial	Duplicate records removed
26	Dijkstra B, Zijlstra W, Scherder E, Kamsma Y	2008	Detection of walking periods and number of steps in older adults and patients with Parkinson's disease: accuracy of a pedometer and an accelerometry-based method	Duplicate records removed
27	Zhang J, Luximon Y, Pang MYC, Wang H	2022	Effectiveness of exergaming-based interventions for mobility and balance performance in older adults with Parkinson's disease: systematic review and meta-analysis of randomised controlled trials	Duplicate records removed
28	Paul E, George J, Ward S, Fitzgerald K, Jones G, Magana K, et al.	2023	Assessing uptake of the core outcome set in randomized controlled trials for Parkinson's disease: A systematic review	Duplicate records removed
29	Avenali M, Picascia M, Tassorelli C, Sinforiani E, Bernini S	2021	Evaluation of the efficacy of physical therapy on cognitive decline at 6-month follow-up in Parkinson disease patients with mild cognitive impairment: a randomized controlled trial	Duplicate records removed
30	Bang DH, Shin WS	2017	Effects of an intensive Nordic walking intervention on the balance function and walking ability of individuals with Parkinson's disease: a randomized controlled pilot trial	Duplicate records removed
31	Dos Santos Delabary M, Komeroski IG, Monteiro EP, Costa RR, Haas AN	2018	Effects of dance practice on functional mobility, motor symptoms and quality of life in people with Parkinson's disease: a systematic review with meta-analysis	Duplicate records removed
32	Granziera S, Alessandri A, Lazzaro A, Zara D, Scarpa A	2021	Nordic Walking and Walking in Parkinson's disease: a randomized single-blind controlled trial	Duplicate records removed
33	Marques NR, Kuroda MH, Moreno VC, Zámuner AR, Barbieri FA	2022	Effects of automatic mechanical peripheral stimulation on gait biomechanics in older adults with Parkinson's disease: a randomized crossover clinical trial	Duplicate records removed
34	Skórkowska-Telichowska K, Kropielnicka K, Bulińska K, Pilch U, Woźniewski M, Szuba A, et al.	2016	Nordic walking in the second half of life	Duplicate records removed
35	Stożek J, Rudzińska M, Pustułka-Piwnik U, Szczudlik A	2016	The effect of the rehabilitation program on balance, gait, physical performance and trunk rotation in Parkinson's disease	Duplicate records removed
36	Teixeira-Machado L, Araújo FM, Cunha FA, Menezes M, Menezes T, Melo DeSantana J	2015	Feldenkrais method-based exercise improves quality of life in individuals with Parkinson's disease: a controlled, randomized clinical trial	Duplicate records removed
37	Montgomery EB, Jr., Lieberman A, Singh G, Fries JF	1994	Patient education and health promotion can be effective in Parkinson's disease: a randomized controlled trial. PROPATH Advisory Board	Duplicate records removed
38	Barboza NM, Terra MB, Bueno MEB, Christofoletti G, Smaili SM	2019	Physiotherapy Versus Physiotherapy Plus Cognitive Training on Cognition and Quality of Life in Parkinson Disease: Randomized Clinical Trial	Duplicate records removed
39	de Oliveira RT, Felippe LA, Bucken Gobbi LT, Barbieri FA, Christofoletti G	2017	Benefits of Exercise on the Executive Functions in People with Parkinson Disease: A Controlled Clinical Trial	Duplicate records removed
40	Ellis T, Latham NK, DeAngelis TR, Thomas CA, Saint-Hilaire M, Bickmore TW	2013	Feasibility of a virtual exercise coach to promote walking in community-dwelling persons with Parkinson disease	Duplicate records removed
41	Fernández-Lago H, Bello O, López-Alonso V, Sánchez JA, Morenilla L, Fernández-del-Olmo M	2015	Gait Pattern and Cognitive Performance During Treadmill Walking in Parkinson Disease	Duplicate records removed
42	Fernández-Lago H, Bello O, Mora-Cerdá F, Montero-Cámara J, Fernández-Del-Olmo M	2017	Treadmill Walking Combined With Anodal Transcranial Direct Current Stimulation in Parkinson Disease: A Pilot Study of Kinematic and Neurophysiological Effects	Duplicate records removed
43	Hubble RP, Naughton G, Silburn PA, Cole MH	2018	Trunk Exercises Improve Gait Symmetry in Parkinson Disease: A Blind Phase II Randomized Controlled Trial	Duplicate records removed
44	Lee KS, Lee WH, Hwang S	2011	Modified constraint-induced movement therapy improves fine and gross motor performance of the upper limb in Parkinson disease	Duplicate records removed
45	Li MH, Tai CH, Luh JJ, Chen YJ, Hsu WL, Lee YY	2024	Influence of Verbal Instruction on Gait Training in Parkinson Disease: A Randomized Controlled Trial	Duplicate records removed
46	Li X, Gao Z, Yu H, Gu Y, Yang G	2022	Effect of Long-term Exercise Therapy on Motor Symptoms in Parkinson Disease Patients: A Systematic Review and Meta-analysis of Randomized Controlled Trials	Duplicate records removed
47	Pinto C, Pagnussat AS, Rozin Kleiner AF, Marchese RR, Salazar AP, Rieder CRM, et al.	2018	Automated Mechanical Peripheral Stimulation Improves Gait Parameters in Subjects With Parkinson Disease and Freezing of Gait: A Randomized Clinical Trial	Duplicate records removed
48	Trigueiro LC, Gama GL, Simão CR, Sousa AV, Godeiro Júnior Cde O, Lindquist AR	2015	Effects of Treadmill Training with Load on Gait in Parkinson Disease: A Randomized Controlled Clinical Trial	Duplicate records removed
49	Wong-Yu ISK, Mak MKY	2019	Multisystem Balance Training Reduces Injurious Fall Risk in Parkinson Disease: A Randomized Trial	Duplicate records removed
50	Yang YR, Lee YY, Cheng SJ, Wang RY	2010	Downhill walking training in individuals with Parkinson's disease: a randomized controlled trial	Duplicate records removed
51	Yotnuengnit P, Bhidayasiri R, Donkhan R, Chaluaysrimuang J, Piravej K	2018	Effects of Transcranial Direct Current Stimulation Plus Physical Therapy on Gait in Patients With Parkinson Disease: A Randomized Controlled Trial	Duplicate records removed
52	Zhang F	2023	Letter on the Editor on "Effect of Long-Term Exercise Therapy on Motor Symptoms in Parkinson Disease Patients: A Systematic Review and Meta-analysis of Randomized Controlled Trials"	Duplicate records removed
53	Zhang TY, Hu Y, Nie ZY, Jin RX, Chen F, Guan Q, et al.	2015	Effects of Tai Chi and Multimodal Exercise Training on Movement and Balance Function in Mild to Moderate Idiopathic Parkinson Disease	Duplicate records removed
54	Jenks J, Pitts LL	2019	Effects of an Intensive Exercise-Based Swallowing Program for Persons With Parkinson's Disease and Complex Medical History: A Single-Case Experiment	Duplicate records removed
55	Kwok JYY, Choi EPH, Lee JJ, Lok KYW, Kwan JCY, Mok VCT, et al.	2022	Effects of Mindfulness Yoga Versus Conventional Physical Exercises on Symptom Experiences and Health-related Quality of Life in People with Parkinson's Disease: The Potential Mediating Roles of Anxiety and Depression	Duplicate records removed
56	Micó-Amigo ME, Kingma I, Faber GS, Kunikoshi A, van Uem JMT, van Lummel RC, et al.	2017	Is the Assessment of 5 Meters of Gait with a Single Body-Fixed-Sensor Enough to Recognize Idiopathic Parkinson's Disease-Associated Gait?	Duplicate records removed
57	Roemmich RT, Fregly BJ, Hass CJ	2014	Neuromuscular complexity during gait is not responsive to medication in persons with Parkinson's disease	Records marked as ineligible by automation tools
58	Chung CL, Mak MK, Hallett M	2020	Transcranial Magnetic Stimulation Promotes Gait Training in Parkinson Disease	Records marked as ineligible by automation tools
59	Johansson ME, Cameron IGM, Van der Kolk NM, de Vries NM, Klimars E, Toni I, et al.	2022	Aerobic Exercise Alters Brain Function and Structure in Parkinson's Disease: A Randomized Controlled Trial	Records marked as ineligible by automation tools
60	Nutt JG, Carter JH, Sexton GJ	2004	The dopamine transporter: importance in Parkinson's disease	Records marked as ineligible by automation tools
61	Plotnik M, Giladi N, Balash Y, Peretz C, Hausdorff JM	2005	Is freezing of gait in Parkinson's disease related to asymmetric motor function?	Records marked as ineligible by automation tools
62	Volkmann J, Sturm V, Weiss P, Kappler J, Voges J, Koulousakis A, et al.	1998	Bilateral high-frequency stimulation of the internal globus pallidus in advanced Parkinson's disease	Records marked as ineligible by automation tools
63	Li Y, Song H, Shen L, Wang Y	2021	The efficacy and safety of moderate aerobic exercise for patients with Parkinson's disease: a systematic review and meta-analysis of randomized controlled trials	Records marked as ineligible by automation tools
64	Capecci M, Pournajaf S, Galafate D, Sale P, Le Pera D, Goffredo M, et al.	2019	Clinical effects of robot-assisted gait training and treadmill training for Parkinson's disease. A randomized controlled trial	Records marked as ineligible by automation tools
65	Gobbi LTB, Pelicioni PHS, Lahr J, Lirani-Silva E, Teixeira-Arroyo C, Santos P	2021	Effect of different types of exercises on psychological and cognitive features in people with Parkinson's disease: A randomized controlled trial	Records marked as ineligible by automation tools
66	Kim H, Kim E, Yun SJ, Kang MG, Shin HI, Oh BM, et al.	2022	Robot-assisted gait training with auditory and visual cues in Parkinson's disease: A randomized controlled trial	Records marked as ineligible by automation tools
67	Perrochon A, Borel B, Istrate D, Compagnat M, Daviet JC	2019	Exercise-based games interventions at home in individuals with a neurological disease: A systematic review and meta-analysis	Records marked as ineligible by automation tools
68	Barth J, Oberndorfer C, Kugler P, Schuldhaus D, Winkler J, Klucken J, et al.	2013	Subsequence dynamic time warping as a method for robust step segmentation using gyroscope signals of daily life activities	Records marked as ineligible by automation tools
69	Carpinella I, Crenna P, Marzegan A, Rabuffetti M, Rizzone M, Lopiano L, et al.	2007	Effect of L-dopa and subthalamic nucleus stimulation on arm and leg swing during gait in Parkinson's Disease	Records marked as ineligible by automation tools
70	Heldman DA, Filipkowski DE, Riley DE, Whitney CM, Walter BL, Gunzler SA, et al.	2012	Automated motion sensor quantification of gait and lower extremity bradykinesia	Records marked as ineligible by automation tools
71	Mancini M, Priest KC, Nutt JG, Horak FB	2012	Quantifying freezing of gait in Parkinson's disease during the instrumented timed up and go test	Records marked as ineligible by automation tools
72	Mancioppi G, Cavallo F, Benvenuti P, Francalanci B, Fiorini L, Alfieri M, et al.	2023	A wearable inertial system to evaluate Tai Chi training motor effects in patients with Parkinson's disease()	Records marked as ineligible by automation tools
73	O'Day JJ, Kehnemouyi YM, Petrucci MN, Anderson RW, Herron JA, Bronte-Stewart HM	2020	Demonstration of Kinematic-Based Closed-loop Deep Brain Stimulation for Mitigating Freezing of Gait in People with Parkinson's Disease	Records marked as ineligible by automation tools
74	Pasluosta CF, Barth J, Gassner H, Klucken J, Eskofier BM	2015	Pull Test estimation in Parkinson's disease patients using wearable sensor technology	Records marked as ineligible by automation tools
75	Samà A, Pérez-Lopez C, Romagosa J, Rodríguez-Martín D, Català A, Cabestany J, et al.	2012	Dyskinesia and motor state detection in Parkinson's disease patients with a single movement sensor	Records marked as ineligible by automation tools
76	Winfree KN, Pretzer-Aboff I, Hilgart D, Aggarwal R, Behari M, Agrawal S	2012	An untethered shoe with vibratory feedback for improving gait of Parkinson's patients: the PDShoe	Records marked as ineligible by automation tools
77	Haas AN, Delabary MDS, Passos-Monteiro E, Wolffenbuttel M, Donida RG, Casal MZ, et al.	2024	The effects of Brazilian dance, deep-water exercise and nordic walking, pre- and post-12 weeks, on functional-motor and non-motor symptoms in trained PwPD	Records marked as ineligible by automation tools
78	Karstaedt PJ, Pincus JH, Coughlin SS	1991	Standard and controlled-release levodopa/carbidopa in patients with fluctuating Parkinson's disease on a protein redistribution diet. A preliminary report	Records marked as ineligible by automation tools
79	Nutt JG, Carter JH, Carlson NE	2007	Effects of methylphenidate on response to oral levodopa: a double-blind clinical trial	Records marked as ineligible by automation tools
80	Siegel KL, Metman LV	2000	Effects of bilateral posteroventral pallidotomy on gait of subjects with Parkinson disease	Records marked as ineligible by automation tools
81	Abou L, Alluri A, Fliflet A, Du Y, Rice LA	2021	Effectiveness of Physical Therapy Interventions in Reducing Fear of Falling Among Individuals With Neurologic Diseases: A Systematic Review and Meta-analysis	Records marked as ineligible by automation tools
82	Adamson BC, Ensari I, Motl RW	2015	Effect of exercise on depressive symptoms in adults with neurologic disorders: a systematic review and meta-analysis	Records marked as ineligible by automation tools
83	Ayán C, Cancela J	2012	Feasibility of 2 different water-based exercise training programs in patients with Parkinson's disease: a pilot study	Records marked as ineligible by automation tools
84	Baker K, Rochester L, Nieuwboer A	2007	The immediate effect of attentional, auditory, and a combined cue strategy on gait during single and dual tasks in Parkinson's disease	Records marked as ineligible by automation tools
85	Bishnoi A, Shankar M, Lee R, Hu Y, Hernandez ME	2023	Effects of Therapeutic Intervention on Spatiotemporal Gait Parameters in Adults With Neurologic Disorder: Systematic Review and Meta-analysis	Records marked as ineligible by automation tools
86	Brown LA, de Bruin N, Doan JB, Suchowersky O, Hu B	2009	Novel challenges to gait in Parkinson's disease: the effect of concurrent music in single- and dual-task contexts	Records marked as ineligible by automation tools
87	Carey JR, Deskin KA, Josephson KT, Wichmann RL	2002	Sex differences in tracking performance in patients with Parkinson's disease	Records marked as ineligible by automation tools
88	Carpinella I, Cattaneo D, Bonora G, Bowman T, Martina L, Montesano A, et al.	2017	Wearable Sensor-Based Biofeedback Training for Balance and Gait in Parkinson Disease: A Pilot Randomized Controlled Trial	Records marked as ineligible by automation tools
89	Carroll LM, Volpe D, Morris ME, Saunders J, Clifford AM	2017	Aquatic Exercise Therapy for People With Parkinson Disease: A Randomized Controlled Trial	Records marked as ineligible by automation tools
90	Chang WH, Kim MS, Park E, Cho JW, Youn J, Kim YK, et al.	2017	Effect of Dual-Mode and Dual-Site Noninvasive Brain Stimulation on Freezing of Gait in Patients With Parkinson Disease	Records marked as ineligible by automation tools
91	Conradsson D, Löfgren N, Ståhle A, Franzén E	2014	Is highly challenging and progressive balance training feasible in older adults with Parkinson's disease?	Records marked as ineligible by automation tools
92	Ebersbach G, Ebersbach A, Gandor F, Wegner B, Wissel J, Kupsch A	2014	Impact of physical exercise on reaction time in patients with Parkinson's disease-data from the Berlin BIG Study	Records marked as ineligible by automation tools
93	Ebersbach G, Edler D, Kaufhold O, Wissel J	2008	Whole body vibration versus conventional physiotherapy to improve balance and gait in Parkinson's disease	Records marked as ineligible by automation tools
94	Ellis T, de Goede CJ, Feldman RG, Wolters EC, Kwakkel G, Wagenaar RC	2005	Efficacy of a physical therapy program in patients with Parkinson's disease: a randomized controlled trial	Records marked as ineligible by automation tools
95	Ferraz DD, Trippo KV, Duarte GP, Neto MG, Bernardes Santos KO, Filho JO	2018	The Effects of Functional Training, Bicycle Exercise, and Exergaming on Walking Capacity of Elderly Patients With Parkinson Disease: A Pilot Randomized Controlled Single-blinded Trial	Records marked as ineligible by automation tools
96	Fisher BE, Wu AD, Salem GJ, Song J, Lin CH, Yip J, et al.	2008	The effect of exercise training in improving motor performance and corticomotor excitability in people with early Parkinson's disease	Records marked as ineligible by automation tools
97	Ganesan M, Sathyaprabha TN, Pal PK, Gupta A	2015	Partial Body Weight-Supported Treadmill Training in Patients With Parkinson Disease: Impact on Gait and Clinical Manifestation	Records marked as ineligible by automation tools
98	Hirsch MA, Toole T, Maitland CG, Rider RA	2003	The effects of balance training and high-intensity resistance training on persons with idiopathic Parkinson's disease	Records marked as ineligible by automation tools
99	Jaywant A, Ellis TD, Roy S, Lin CC, Neargarder S, Cronin-Golomb A	2016	Randomized Controlled Trial of a Home-Based Action Observation Intervention to Improve Walking in Parkinson Disease	Records marked as ineligible by automation tools
100	Kanegusuku H, Silva-Batista C, Peçanha T, Nieuwboer A, Silva ND, Jr., Costa LA, et al.	2017	Effects of Progressive Resistance Training on Cardiovascular Autonomic Regulation in Patients With Parkinson Disease: A Randomized Controlled Trial	Records marked as ineligible by automation tools
101	Kleiner AFR, Souza Pagnussat A, Pinto C, Redivo Marchese R, Salazar AP, Galli M	2018	Automated Mechanical Peripheral Stimulation Effects on Gait Variability in Individuals With Parkinson Disease and Freezing of Gait: A Double-Blind, Randomized Controlled Trial	Records marked as ineligible by automation tools
102	Lee YY, Tai CH, Fisher BE	2022	Training in Varying Environmental Contexts Facilitates Transfer of Improved Gait Performance to New Contexts for Individuals With Parkinson Disease: A Randomized Controlled Trial	Records marked as ineligible by automation tools
103	Lorenzo-García P, Cavero-Redondo I, Torres-Costoso AI, Guzmán-Pavón MJ, Núñez de Arenas-Arroyo S, Álvarez-Bueno C	2021	Body Weight Support Gait Training for Patients With Parkinson Disease: A Systematic Review and Meta-analyses	Records marked as ineligible by automation tools
104	Mak MKY, Wong-Yu ISK, Cheung RTH, Ho SL	2024	Effectiveness of Balance Exercise and Brisk Walking on Alleviating Nonmotor and Motor Symptoms in People With Mild-to-Moderate Parkinson Disease: A Randomized Clinical Trial With 6-Month Follow-up	Records marked as ineligible by automation tools
105	Malwanage KT, Dissanayaka TD, Allen NE, Paul SS	2024	Effect of Proprioceptive Training Compared With Other Interventions for Upper Limb Deficits in People With Parkinson Disease: A Systematic Review and Meta-analysis of Randomized Controlled Trials	Records marked as ineligible by automation tools
106	Miyai I, Fujimoto Y, Ueda Y, Yamamoto H, Nozaki S, Saito T, et al.	2000	Treadmill training with body weight support: its effect on Parkinson's disease	Records marked as ineligible by automation tools
107	Miyai I, Fujimoto Y, Yamamoto H, Ueda Y, Saito T, Nozaki S, et al.	2002	Long-term effect of body weight-supported treadmill training in Parkinson's disease: a randomized controlled trial	Records marked as ineligible by automation tools
108	Ni M, Signorile JF, Mooney K, Balachandran A, Potiaumpai M, Luca C, et al.	2016	Comparative Effect of Power Training and High-Speed Yoga on Motor Function in Older Patients With Parkinson Disease	Records marked as ineligible by automation tools
109	Penko AL, Zimmerman NM, Crawford M, Linder SM, Alberts JL	2021	Effect of Aerobic Exercise on Cardiopulmonary Responses and Predictors of Change in Individuals With Parkinson's Disease	Records marked as ineligible by automation tools
110	Pohl M, Rockstroh G, Rückriem S, Mrass G, Mehrholz J	2003	Immediate effects of speed-dependent treadmill training on gait parameters in early Parkinson's disease	Records marked as ineligible by automation tools
111	Proud EL, Miller KJ, Morris ME, McGinley JL, Blennerhassett JM	2024	Effects of Upper Limb Exercise or Training on Hand Dexterity and Function in People With Parkinson Disease: A Systematic Review and Meta-analysis	Records marked as ineligible by automation tools
112	Rabin E, Demin A, Pirrotta S, Chen J, Patel H, Bhambri A, et al.	2015	Parkinsonian gait ameliorated with a moving handrail, not with a banister	Records marked as ineligible by automation tools
113	Ridgel AL, Peacock CA, Fickes EJ, Kim CH	2012	Active-assisted cycling improves tremor and bradykinesia in Parkinson's disease	Records marked as ineligible by automation tools
114	Rochester L, Hetherington V, Jones D, Nieuwboer A, Willems AM, Kwakkel G, et al.	2004	Attending to the task: interference effects of functional tasks on walking in Parkinson's disease and the roles of cognition, depression, fatigue, and balance	Records marked as ineligible by automation tools
115	Rose MH, Løkkegaard A, Sonne-Holm S, Jensen BR	2013	Improved clinical status, quality of life, and walking capacity in Parkinson's disease after body weight-supported high-intensity locomotor training	Records marked as ineligible by automation tools
116	San Martín Valenzuela C, Moscardó LD, López-Pascual J, Serra-Añó P, Tomás JM	2020	Effects of Dual-Task Group Training on Gait, Cognitive Executive Function, and Quality of Life in People With Parkinson Disease: Results of Randomized Controlled DUALGAIT Trial	Records marked as ineligible by automation tools
117	Shanahan J, Morris ME, Bhriain ON, Saunders J, Clifford AM	2015	Dance for people with Parkinson disease: what is the evidence telling us?	Records marked as ineligible by automation tools
118	Shanahan J, Morris ME, Bhriain ON, Volpe D, Lynch T, Clifford AM	2017	Dancing for Parkinson Disease: A Randomized Trial of Irish Set Dancing Compared With Usual Care	Records marked as ineligible by automation tools
119	Tollár J, Nagy F, Kovács N, Hortobágyi T	2018	A High-Intensity Multicomponent Agility Intervention Improves Parkinson Patients' Clinical and Motor Symptoms	Records marked as ineligible by automation tools
120	Vivas J, Arias P, Cudeiro J	2011	Aquatic therapy versus conventional land-based therapy for Parkinson's disease: an open-label pilot study	Records marked as ineligible by automation tools
121	White DK, Wagenaar RC, Ellis TD, Tickle-Degnen L	2009	Changes in walking activity and endurance following rehabilitation for people with Parkinson disease	Records marked as ineligible by automation tools
122	Wong-Yu IS, Mak MK	2015	Task- and Context-Specific Balance Training Program Enhances Dynamic Balance and Functional Performance in Parkinsonian Nonfallers: A Randomized Controlled Trial With Six-Month Follow-Up	Records marked as ineligible by automation tools
123	Zhang T, Meng DT, Lyu DY, Fang BY	2024	The Efficacy of Wearable Cueing Devices on Gait and Motor Function in Parkinson Disease: A Systematic Review and Meta-analysis of Randomized Controlled Trials	Records marked as ineligible by automation tools
124	Ferreira RM, Alves W, de Lima TA, Alves TGG, Alves Filho PAM, Pimentel CP, et al.	2018	The effect of resistance training on the anxiety symptoms and quality of life in elderly people with Parkinson's disease: a randomized controlled trial	Records marked as ineligible by automation tools
125	Tillmann AC, Swarowsky A, Corrêa CL, Andrade A, Moratelli J, Boing L, et al.	2020	Feasibility of a Brazilian samba protocol for patients with Parkinson's disease: a clinical non-randomized study	Records marked as ineligible by automation tools
126	Yakşi E, Yaşar MF, Türel CA, Balcı M	2022	Are static posturography-assisted biofeedback exercises effective in Parkinson's disease?	Records marked as ineligible by automation tools
127	Sijobert B, Azevedo C, Andreu D, Verna C, Geny C	2017	Effects of Sensitive Electrical Stimulation-Based Somatosensory Cueing in Parkinson's Disease Gait and Freezing of Gait Assessment	Records marked as ineligible by automation tools
128	Latella D, Maggio MG, Maresca G, Andaloro A, Anchesi S, Pajno V, et al.	2022	Effects of domotics on cognitive, social and personal functioning in patients with Parkinson's disease: A pilot study	Records marked as ineligible by automation tools
129	Galletly R, Brauer SG	2005	Does the type of concurrent task affect preferred and cued gait in people with Parkinson's disease?	Records marked as ineligible by automation tools
130	Smidt N, de Vet HC, Bouter LM, Dekker J, Arendzen JH, de Bie RA, et al.	2005	Effectiveness of exercise therapy: a best-evidence summary of systematic reviews	Records marked as ineligible by automation tools
131	Selby G	1971	A preliminary report of Australian trials with L-dopa	Records marked as ineligible by automation tools
132	Legutke BR, Gobbi LTB, Orcioli-Silva D, Santos P, Moraca GAG, Vitório R, et al.	2023	Transcranial direct current stimulation suggests not improving postural control during adapted tandem position in people with Parkinson's disease: A pilot study	Records marked as ineligible by automation tools
133	Tsai CL, Chien CY, Pan CY, Tseng YT, Wang TC, Lin TK	2025	Effects of long-term Tai Chi vs. aerobic exercise on antioxidant activity and cognitive function in individuals with Parkinson's disease	Records marked as ineligible by automation tools
134	Rodgers SH, Schütze R, Gasson N, Anderson RA, Kane RT, Starkstein S, et al.	2019	Modified Mindfulness-Based Cognitive Therapy for Depressive Symptoms in Parkinson's Disease: a Pilot Trial	Records marked as ineligible by automation tools
135	Yang Y, Wang Y, Gao T, Reyila A, Liu J, Liu J, et al.	2023	Effect of Physiotherapy Interventions on Motor Symptoms in People With Parkinson's Disease: A Systematic Review and Meta-Analysis	Records marked as ineligible by automation tools
136	Kwon Y, Park SH, Kim JW, Ho Y, Jeon HM, Bang MJ, et al.	2014	Quantitative evaluation of parkinsonian rigidity during intra-operative deep brain stimulation	Records marked as ineligible by automation tools
137	Cholewa J, Cholewa J, Gorzkowska A, Malecki A, Stanula A	2017	Can Rehabilitation Influence the Efficiency of Control Signals in Complex Motion Strategies?	Records marked as ineligible by automation tools
138	Frazzitta G, Bossio F, Maestri R, Palamara G, Bera R, Ferrazzoli D	2015	Crossover versus Stabilometric Platform for the Treatment of Balance Dysfunction in Parkinson's Disease: A Randomized Study	Records marked as ineligible by automation tools
139	Gandolfi M, Geroin C, Dimitrova E, Boldrini P, Waldner A, Bonadiman S, et al.	2017	Virtual Reality Telerehabilitation for Postural Instability in Parkinson's Disease: A Multicenter, Single-Blind, Randomized, Controlled Trial	Records marked as ineligible by automation tools
140	Zetterberg H, Frykberg GE, Gäverth J, Lindberg PG	2015	Neural and nonneural contributions to wrist rigidity in Parkinson's disease: an explorative study using the NeuroFlexor	Records marked as ineligible by automation tools
141	Keenan DB, Wilhelm FH	2005	Classification of locomotor activity by acceleration measurement: validation in Parkinson disease	Records marked as ineligible by automation tools
142	Church FC	2021	Treatment Options for Motor and Non-Motor Symptoms of Parkinson's Disease	Records marked as ineligible by automation tools
143	D'Errico F, Serio F, Carioni G	2024	Capacitive Neuromodulation via Material-Based Passive Interaction: Efficacy in Motor Function Improvement in Parkinson Disease	Records marked as ineligible by automation tools
144	Podlewska AM, Batzu L, Soukup T, Sevdalis N, Bakolis I, Derbyshire-Fox F, et al.	2024	The PD-Ballet study: study protocol for a randomised controlled single-blind hybrid type 2 clinical trial evaluating the effects of ballet dancing on motor and non-motor symptoms in Parkinson's disease	Records marked as ineligible by automation tools
145	Ge Y, Zhao W, Zhang L, Zhao X, Shu X, Li J, et al.	2024	Home physical therapy versus telerehabilitation in improving motor function and quality of life in Parkinson's disease: a randomized controlled trial	Records marked as ineligible by automation tools
146	Inskip MJ, Mavros Y, Sachdev PS, Hausdorff JM, Hillel I, Singh MAF	2022	Promoting independence in Lewy body dementia through exercise: the PRIDE study	Records marked as ineligible by automation tools
147	Jonasson SB, Nilsson MH, Lexell J	2014	Psychometric properties of four fear of falling rating scales in people with Parkinson's disease	Records marked as ineligible by automation tools
148	Pigott JS, Kane EJ, Ambler G, Walters K, Schrag A	2022	Systematic review and meta-analysis of clinical effectiveness of self-management interventions in Parkinson's disease	Records marked as ineligible by automation tools
149	Siqueira V, Shigematsu R, Sebastião E	2024	Stepping towards health: a scoping review of square-stepping exercise protocols and outcomes in older adults	Records marked as ineligible by automation tools
150	Volpe D, Signorini M, Marchetto A, Lynch T, Morris ME	2013	A comparison of Irish set dancing and exercises for people with Parkinson's disease: a phase II feasibility study	Records marked as ineligible by automation tools
151	Watts JJ, McGinley JL, Huxham F, Menz HB, Iansek R, Murphy AT, et al.	2008	Cost effectiveness of preventing falls and improving mobility in people with Parkinson disease: protocol for an economic evaluation alongside a clinical trial	Records marked as ineligible by automation tools
152	Fletcher E, Goodwin VA, Richards SH, Campbell JL, Taylor RS	2012	An exercise intervention to prevent falls in Parkinson's: an economic evaluation	Records marked as ineligible by automation tools
153	San Martín Valenzuela C, Dueñas Moscardó L, López-Pascual J, Serra-Añó P, Tomás JM	2020	Interference of functional dual-tasks on gait in untrained people with Parkinson's disease and healthy controls: a cross-sectional study	Records marked as ineligible by automation tools
154	Alnes SR, Lærum-Onsager E, Bye A, Vistven A, Franzén E, Holst M, et al.	2023	Mobile health technology, exercise adherence and optimal nutrition post rehabilitation among people with Parkinson's Disease (mHEXANUT) - a randomized controlled trial protocol	Records marked as ineligible by automation tools
155	Bevilacqua R, Maranesi E, Di Rosa M, Luzi R, Casoni E, Rinaldi N, et al.	2020	Rehabilitation of older people with Parkinson's disease: an innovative protocol for RCT study to evaluate the potential of robotic-based technologies	Records marked as ineligible by automation tools
156	Brauer SG, Woollacott MH, Lamont R, Clewett S, O'Sullivan J, Silburn P, et al.	2011	Single and dual task gait training in people with Parkinson's disease: a protocol for a randomised controlled trial	Records marked as ineligible by automation tools
157	Canning CG, Sherrington C, Lord SR, Fung VS, Close JC, Latt MD, et al.	2009	Exercise therapy for prevention of falls in people with Parkinson's disease: a protocol for a randomised controlled trial and economic evaluation	Records marked as ineligible by automation tools
158	Capato TT, Tornai J, Ávila P, Barbosa ER, Piemonte ME	2015	Randomized controlled trial protocol: balance training with rhythmical cues to improve and maintain balance control in Parkinson's disease	Records marked as ineligible by automation tools
159	Conradsson D, Löfgren N, Ståhle A, Hagströmer M, Franzén E	2012	A novel conceptual framework for balance training in Parkinson's disease-study protocol for a randomised controlled trial	Records marked as ineligible by automation tools
160	Conradsson D, Nero H, Löfgren N, Hagströmer M, Franzén E	2017	Monitoring training activity during gait-related balance exercise in individuals with Parkinson's disease: a proof-of-concept-study	Records marked as ineligible by automation tools
161	Dibble LE, Cavanaugh JT, Earhart GM, Ellis TD, Ford MP, Foreman KB	2010	Charting the progression of disability in Parkinson disease: study protocol for a prospective longitudinal cohort study	Records marked as ineligible by automation tools
162	Dos Santos Delabary M, Monteiro EP, Donida RG, Wolffenbuttel M, Peyré-Tartaruga LA, Haas AN	2020	Can Samba and Forró Brazilian rhythmic dance be more effective than walking in improving functional mobility and spatiotemporal gait parameters in patients with Parkinson's disease?	Records marked as ineligible by automation tools
163	Earhart GM, Duncan RP, Huang JL, Perlmutter JS, Pickett KA	2015	Comparing interventions and exploring neural mechanisms of exercise in Parkinson disease: a study protocol for a randomized controlled trial	Records marked as ineligible by automation tools
164	Egerton T, Williams DR, Iansek R	2012	Comparison of gait in progressive supranuclear palsy, Parkinson's disease and healthy older adults	Records marked as ineligible by automation tools
165	Franzén E, Johansson H, Freidle M, Ekman U, Wallén MB, Schalling E, et al.	2019	The EXPANd trial: effects of exercise and exploring neuroplastic changes in people with Parkinson's disease: a study protocol for a double-blinded randomized controlled trial	Records marked as ineligible by automation tools
166	Janssen Daalen JM, Meinders MJ, Giardina F, Roes KCB, Stunnenberg BC, Mathur S, et al.	2022	Multiple N-of-1 trials to investigate hypoxia therapy in Parkinson's disease: study rationale and protocol	Records marked as ineligible by automation tools
167	Janssen Daalen JM, Meinders MJ, Mathur S, van Hees HWH, Ainslie PN, Thijssen DHJ, et al.	2024	Randomized controlled trial of intermittent hypoxia in Parkinson's disease: study rationale and protocol	Records marked as ineligible by automation tools
168	King LA, Carlson-Kuhta P, Wilhelm JL, Lapidus JA, Dale ML, Talman LS, et al.	2022	TURN-IT: a novel turning intervention program to improve quality of turning in daily life in people with Parkinson's disease	Records marked as ineligible by automation tools
169	King LA, Peterson DS, Mancini M, Carlson-Kuhta P, Fling BW, Smulders K, et al.	2015	Do cognitive measures and brain circuitry predict outcomes of exercise in Parkinson Disease: a randomized clinical trial	Records marked as ineligible by automation tools
170	Leavy B, Kwak L, Hagströmer M, Franzén E	2017	Evaluation and implementation of highly challenging balance training in clinical practice for people with Parkinson's disease: protocol for the HiBalance effectiveness-implementation trial	Records marked as ineligible by automation tools
171	Leavy B, Sedhed J, Kalbe E, Åkesson E, Franzén E, Johansson H	2023	Design of the STEPS trial: a phase II randomized controlled trial evaluating eHealth-supported motor-cognitive home training for Parkinson's disease	Records marked as ineligible by automation tools
172	Ledger S, Galvin R, Lynch D, Stokes EK	2008	A randomised controlled trial evaluating the effect of an individual auditory cueing device on freezing and gait speed in people with Parkinson's disease	Records marked as ineligible by automation tools
173	Lötzke D, Ostermann T, Büssing A	2015	Argentine tango in Parkinson disease--a systematic review and meta-analysis	Records marked as ineligible by automation tools
174	Mancini M, Fling BW, Gendreau A, Lapidus J, Horak FB, Chung K, et al.	2015	Effect of augmenting cholinergic function on gait and balance	Records marked as ineligible by automation tools
175	Mansfield A, Aqui A, Centen A, Danells CJ, DePaul VG, Knorr S, et al.	2015	Perturbation training to promote safe independent mobility post-stroke: study protocol for a randomized controlled trial	Records marked as ineligible by automation tools
176	Mirelman A, Rochester L, Reelick M, Nieuwhof F, Pelosin E, Abbruzzese G, et al.	2013	V-TIME: a treadmill training program augmented by virtual reality to decrease fall risk in older adults: study design of a randomized controlled trial	Records marked as ineligible by automation tools
177	Morris ME, Martin C, McGinley JL, Huxham FE, Menz HB, Taylor NF, et al.	2012	Protocol for a home-based integrated physical therapy program to reduce falls and improve mobility in people with Parkinson's disease	Records marked as ineligible by automation tools
178	Morris ME, Menz HB, McGinley JL, Huxham FE, Murphy AT, Iansek R, et al.	2011	Falls and mobility in Parkinson's disease: protocol for a randomised controlled clinical trial	Records marked as ineligible by automation tools
179	Rawson KS, Cavanaugh JT, Colon-Semenza C, DeAngelis T, Duncan RP, Fulford D, et al.	2020	Design of the WHIP-PD study: a phase II, twelve-month, dual-site, randomized controlled trial evaluating the effects of a cognitive-behavioral approach for promoting enhanced walking activity using mobile health technology in people with Parkinson-disease	Records marked as ineligible by automation tools
180	Rosenfeldt AB, Rasanow M, Penko AL, Beall EB, Alberts JL	2015	The cyclical lower extremity exercise for Parkinson's trial (CYCLE): methodology for a randomized controlled trial	Records marked as ineligible by automation tools
181	Sale P, De Pandis MF, Le Pera D, Sova I, Cimolin V, Ancillao A, et al.	2013	Robot-assisted walking training for individuals with Parkinson's disease: a pilot randomized controlled trial	Records marked as ineligible by automation tools
182	Schootemeijer S, de Vries NM, Macklin EA, Roes KCB, Joosten H, Omberg L, et al.	2023	The STEPWISE study: study protocol for a smartphone-based exercise solution for people with Parkinson's Disease (randomized controlled trial)	Records marked as ineligible by automation tools
183	Sedhed J, Johansson H, Andersson N, Åkesson E, Kalbe E, Franzén E, et al.	2024	Feasibility of a novel eHealth intervention for Parkinson's disease targeting motor-cognitive function in the home	Records marked as ineligible by automation tools
184	Sheard JM, Ash S, Mellick GD, Silburn PA, Kerr GK	2014	Improved nutritional status is related to improved quality of life in Parkinson's disease	Records marked as ineligible by automation tools
185	Siegert C, Hauptmann B, Jochems N, Schrader A, Deck R	2019	ParkProTrain: an individualized, tablet-based physiotherapy training programme aimed at improving quality of life and participation restrictions in PD patients - a study protocol for a quasi-randomized, longitudinal and sequential multi-method study	Records marked as ineligible by automation tools
186	Sigurdsson HP, Hunter H, Alcock L, Wilson R, Pienaar I, Want E, et al.	2023	Safety and tolerability of adjunct non-invasive vagus nerve stimulation in people with parkinson's: a study protocol	Records marked as ineligible by automation tools
187	Silva-Batista C, Wilhelm JL, Scanlan KT, Stojak M, Carlson-Kuhta P, Chen S, et al.	2023	Balance telerehabilitation and wearable technology for people with Parkinson's disease (TelePD trial)	Records marked as ineligible by automation tools
188	Strouwen C, Molenaar EA, Keus SH, Münks L, Munneke M, Vandenberghe W, et al.	2014	Protocol for a randomized comparison of integrated versus consecutive dual task practice in Parkinson's disease: the DUALITY trial	Records marked as ineligible by automation tools
189	van den Heuvel MR, van Wegen EE, de Goede CJ, Burgers-Bots IA, Beek PJ, Daffertshofer A, et al.	2013	The effects of augmented visual feedback during balance training in Parkinson's disease: study design of a randomized clinical trial	Records marked as ineligible by automation tools
190	van der Kolk NM, Overeem S, de Vries NM, Kessels RP, Donders R, Brouwer M, et al.	2015	Design of the Park-in-Shape study: a phase II double blind randomized controlled trial evaluating the effects of exercise on motor and non-motor symptoms in Parkinson's disease	Records marked as ineligible by automation tools
191	van Nimwegen M, Speelman AD, Smulders K, Overeem S, Borm GF, Backx FJ, et al.	2010	Design and baseline characteristics of the ParkFit study, a randomized controlled trial evaluating the effectiveness of a multifaceted behavioral program to increase physical activity in Parkinson patients	Records marked as ineligible by automation tools
192	Wagner L, Hauptmann B, Hoffmann AK, Jochems N, Schmeier B, Schrader A, et al.	2022	Evaluation of an individualized, tablet-based physiotherapy training programme for patients with Parkinson's disease: the ParkProTrain study, a quasi-randomised controlled trial	Records marked as ineligible by automation tools
193	Wu X, Shi M, Lian Y, Zhang H	2024	Cognitive behavioral therapy approaches to the improvement of mental health in Parkinson's disease patients: a systematic review and meta-analysis	Records marked as ineligible by automation tools
194	Xu Y, Geng C, Tang T, Huang J, Hou Y	2023	How to prevent cognitive overload in the walking-arithmetic dual task among patients with Parkinson's disease	Records marked as ineligible by automation tools
195	Yitayeh A, Teshome A	2016	The effectiveness of physiotherapy treatment on balance dysfunction and postural instability in persons with Parkinson's disease: a systematic review and meta-analysis	Records marked as ineligible by automation tools
196	van Nimwegen M, Speelman AD, Overeem S, van de Warrenburg BP, Smulders K, Dontje ML, et al.	2013	Promotion of physical activity and fitness in sedentary patients with Parkinson's disease: randomised controlled trial	Records marked as ineligible by automation tools
197	Gomaa YS, Awad MI, Emara T, Elbokl A, Al-Yahya E, ElMeligie MM	2024	Role of virtual reality in examining the effect of fear of falling (FOF) on postural stability in individuals without and with Parkinson's disease in Egypt: a mixed-methods feasibility study protocol	Records marked as ineligible by automation tools
198	Hubble RP, Naughton GA, Silburn PA, Cole MH	2014	Trunk muscle exercises as a means of improving postural stability in people with Parkinson's disease: a protocol for a randomised controlled trial	Records marked as ineligible by automation tools
199	Li Z, Zhuang J, Jiang Y, Xiao G, Jie K, Wang T, et al.	2019	Study protocol for a single-blind randomised controlled trial to evaluate the clinical effects of an Integrated Qigong exercise intervention on freezing of gait in Parkinson's disease	Records marked as ineligible by automation tools
200	Lima DP, de Almeida SB, Bonfadini JC, Sobreira EST, Damasceno PG, Viana Júnior AB, et al.	2020	Effects of a power strength training using elastic resistance exercises on the motor and non-motor symptoms in patients with Parkinson's disease H&Y 1-3: study protocol for a randomised controlled trial (PARK-BAND Study)	Records marked as ineligible by automation tools
201	Mavrommati F, Collett J, Franssen M, Meaney A, Sexton C, Dennis-West A, et al.	2017	Exercise response in Parkinson's disease: insights from a cross-sectional comparison with sedentary controls and a per-protocol analysis of a randomised controlled trial	Records marked as ineligible by automation tools
202	Polhemus AM, Bergquist R, Bosch de Basea M, Brittain G, Buttery SC, Chynkiamis N, et al.	2020	Walking-related digital mobility outcomes as clinical trial endpoint measures: protocol for a scoping review	Records marked as ineligible by automation tools
203	Raccagni C, Sidoroff V, Paraschiv-Ionescu A, Roth N, Schönherr G, Eskofier B, et al.	2024	Effects of physiotherapy and home-based training in parkinsonian syndromes: protocol for a randomised controlled trial (MobilityAPP)	Records marked as ineligible by automation tools
204	Zhang L, Liu X, Xi X, Chen Y, Wang Q, Qu X, et al.	2022	Effect of Zhan Zhuang Qigong on upper limb static tremor and aerobic exercise capacity in patients with mild-to-moderate Parkinson's disease: study protocol for a randomised controlled trial	Records marked as ineligible by automation tools
205	Bowes SG, Clark PK, Charlett A, O'Neill CJ, Leeman AL, Weller C, et al.	1991	Objective outcome criteria in trials of anti-parkinsonian therapy in the elderly: sensitivity, specificity and reliability of measures of brady- and hypo-kinesia	Records marked as ineligible by automation tools
206	Bowes SG, Clark PK, Leeman AL, O'Neill CJ, Weller C, Nicholson PW, et al.	1990	Determinants of gait in the elderly parkinsonian on maintenance levodopa/carbidopa therapy	Records marked as ineligible by automation tools
207	Hughes JR, Bowes SG, Leeman AL, O'Neill CJ, Deshmukh AA, Nicholson PW, et al.	1990	Parkinsonian abnormality of foot strike: a phenomenon of ageing and/or one responsive to levodopa therapy?	Records marked as ineligible by automation tools
208	Leeman AL, O'Neill CJ, Nicholson PW, Deshmukh AA, Denham MJ, Royston JP, et al.	1987	Parkinson's disease in the elderly: response to and optimal spacing of night time dosing with levodopa	Records marked as ineligible by automation tools
209	Weller C, O'Neill CJ, Charlett A, Bowes SG, Purkiss A, Nicholson PW, et al.	1993	Defining small differences in efficacy between anti-parkinsonian agents using gait analysis: a comparison of two controlled release formulations of levodopa/decarboxylase inhibitor	Records marked as ineligible by automation tools
210	Coban A, Hanagasi HA, Karamursel S, Barlas O	2009	Comparison of unilateral pallidotomy and subthalamotomy findings in advanced idiopathic Parkinson's disease	Records marked as ineligible by automation tools
211	Faist M, Xie J, Kurz D, Berger W, Maurer C, Pollak P, et al.	2001	Effect of bilateral subthalamic nucleus stimulation on gait in Parkinson's disease	Records marked as ineligible by automation tools
212	Gross RE, Lombardi WJ, Lang AE, Duff J, Hutchison WD, Saint-Cyr JA, et al.	1999	Relationship of lesion location to clinical outcome following microelectrode-guided pallidotomy for Parkinson's disease	Records marked as ineligible by automation tools
213	Maurer C, Mergner T, Xie J, Faist M, Pollak P, Lücking CH	2003	Effect of chronic bilateral subthalamic nucleus (STN) stimulation on postural control in Parkinson's disease	Records marked as ineligible by automation tools
214	Ouchi Y, Kanno T, Okada H, Yoshikawa E, Futatsubashi M, Nobezawa S, et al.	2001	Changes in dopamine availability in the nigrostriatal and mesocortical dopaminergic systems by gait in Parkinson's disease	Records marked as ineligible by automation tools
215	Samii A, Turnbull IM, Kishore A, Schulzer M, Mak E, Yardley S, et al.	1999	Reassessment of unilateral pallidotomy in Parkinson's disease. A 2-year follow-up study	Records marked as ineligible by automation tools
216	Shine JM, Matar E, Ward PB, Bolitho SJ, Gilat M, Pearson M, et al.	2013	Exploring the cortical and subcortical functional magnetic resonance imaging changes associated with freezing in Parkinson's disease	Records marked as ineligible by automation tools
217	Weiss D, Walach M, Meisner C, Fritz M, Scholten M, Breit S, et al.	2013	Nigral stimulation for resistant axial motor impairment in Parkinson's disease? A randomized controlled trial	Records marked as ineligible by automation tools
218	Deng S, Dong Z, Pan L, Liu Y, Ye Z, Qin L, et al.	2022	Effects of repetitive transcranial magnetic stimulation on gait disorders and cognitive dysfunction in Parkinson's disease: A systematic review with meta-analysis	Records marked as ineligible by automation tools
219	Eldemir S, Eldemir K, Saygili F, Ozkul C, Yilmaz R, Akbostancı MC, et al.	2024	The effects of standard and modified LSVT BIG therapy protocols on balance and gait in Parkinson's disease: A randomized controlled trial	Records marked as ineligible by automation tools
220	Joseph C, Leavy B, Mattsson S, Falk L, Franzén E	2018	Implementation of the HiBalance training program for Parkinson's disease in clinical settings: A feasibility study	Records marked as ineligible by automation tools
221	McKee KE, Johnson RK, Chan J, Wills AM	2021	Implementation of high-cadence cycling for Parkinson's disease in the community setting: A pragmatic feasibility study	Records marked as ineligible by automation tools
222	Duchesne C, Lungu O, Nadeau A, Robillard ME, Boré A, Bobeuf F, et al.	2015	Enhancing both motor and cognitive functioning in Parkinson's disease: Aerobic exercise as a rehabilitative intervention	Records marked as ineligible by automation tools
223	Silveira CRA, Roy EA, Intzandt BN, Almeida QJ	2018	Aerobic exercise is more effective than goal-based exercise for the treatment of cognition in Parkinson's disease	Records marked as ineligible by automation tools
224	Tanaka K, Quadros AC, Jr., Santos RF, Stella F, Gobbi LT, Gobbi S	2009	Benefits of physical exercise on executive functions in older people with Parkinson's disease	Records marked as ineligible by automation tools
225	Rochester L, Baker K, Hetherington V, Jones D, Willems AM, Kwakkel G, et al.	2010	Evidence for motor learning in Parkinson's disease: acquisition, automaticity and retention of cued gait performance after training with external rhythmical cues	Records marked as ineligible by automation tools
226	Maruo T, Hosomi K, Shimokawa T, Kishima H, Oshino S, Morris S, et al.	2013	High-frequency repetitive transcranial magnetic stimulation over the primary foot motor area in Parkinson's disease	Records marked as ineligible by automation tools
227	Vallabhajosula S, Haq IU, Hwynn N, Oyama G, Okun M, Tillman MD, et al.	2015	Low-frequency versus high-frequency subthalamic nucleus deep brain stimulation on postural control and gait in Parkinson's disease: a quantitative study	Records marked as ineligible by automation tools
228	Guo L, Jiang Y, Yatsuya H, Yoshida Y, Sakamoto J	2009	Group education with personal rehabilitation for idiopathic Parkinson's disease	Records marked as ineligible by automation tools
229	Shan DE, Lee SJ, Chao LY, Yeh SI	2001	Gait analysis in advanced Parkinson's disease--effect of levodopa and tolcapone	Records marked as ineligible by automation tools
230	Linazasoro G	2006	Cell therapy for Parkinson's disease: only young onset patients allowed? Reflections about the results of recent clinical trials with cell therapy and the progression of Parkinson's disease	Records marked as ineligible by automation tools
231	Hegelmaier T, Lebbing M, Duscha A, Tomaske L, Tönges L, Holm JB, et al.	2020	Interventional Influence of the Intestinal Microbiome Through Dietary Intervention and Bowel Cleansing Might Improve Motor Symptoms in Parkinson's Disease	Records marked as ineligible by automation tools
232	Esen F, Celebi G, Ertekin C, Colakoglu Z	1997	Electrodermal activity in patients with Parkinson's disease	Records marked as ineligible by automation tools
233	Ganesan M, Pal PK, Gupta A, Sathyaprabha TN	2014	Treadmill gait training improves baroreflex sensitivity in Parkinson's disease	Records marked as ineligible by automation tools
234	Hüsch S, Schauermann J, Fimm B, Haubrich C, Reetz K, Schulz JB, et al.	2022	Effect of strength training on orthostatic hypotension in Parkinson's disease-a pilot study	Records marked as ineligible by automation tools
235	Netten PM, de Vos K, Horstink MW, Hoefnagels WH	1995	Autonomic dysfunction in Parkinson's disease, tested with a computerized method using a Finapres device	Records marked as ineligible by automation tools
236	Khobkhun F, Srivanitchapoom P, Richards J	2021	Can a targeted home-based exercise programme improve turning characteristics in individuals with Parkinson's disease?	Records marked as ineligible by automation tools
237	Pugh RJ, Higgins RD, Min H, Wutzke CJ, Guccione AA	2024	Turns while walking among individuals with Parkinson's disease following overground locomotor training: A pilot study	Records marked as ineligible by automation tools
238	Vialleron T, Delafontaine A, Millerioux I, Memari S, Fourcade P, Yiou E	2021	Acute effects of short-term stretching of the triceps surae on ankle mobility and gait initiation in patients with Parkinson's disease	Records marked as ineligible by automation tools
239	Selby G	1989	The addition of bromocriptine to long-term dopa therapy in Parkinson's disease	Records marked as ineligible by automation tools
240	Carvalho A, Barbirato D, Araujo N, Martins JV, Cavalcanti JL, Santos TM, et al.	2015	Comparison of strength training, aerobic training, and additional physical therapy as supplementary treatments for Parkinson's disease: pilot study	Records marked as ineligible by automation tools
241	Ramazzina I, Bernazzoli B, Costantino C	2017	Systematic review on strength training in Parkinson's disease: an unsolved question	Records marked as ineligible by automation tools
242	Vieira de Moraes Filho A, Chaves SN, Martins WR, Tolentino GP, de Cássia Pereira Pinto Homem R, Landim de Farias G, et al.	2020	Progressive Resistance Training Improves Bradykinesia, Motor Symptoms and Functional Performance in Patients with Parkinson's Disease	Records marked as ineligible by automation tools
243	Kurtais Y, Kutlay S, Tur BS, Gok H, Akbostanci C	2008	Does treadmill training improve lower-extremity tasks in Parkinson disease? A randomized controlled trial	Records marked as ineligible by automation tools
244	Bueno MEB, Silva T, de Souza RJ, Volpe RP, Moura FA, Smaili SM	2023	Acute effects of transcranial direct current stimulation combined with physical therapy on the balance and gait in individuals with Parkinson's disease: A randomized controlled trial	Records marked as ineligible by automation tools
245	Etoom M, Alwardat M, Aburub AS, Lena F, Fabbrizo R, Modugno N, et al.	2020	Therapeutic interventions for Pisa syndrome in idiopathic Parkinson's disease. A Scoping Systematic Review	Records marked as ineligible by automation tools
246	Riboldazzi G, Spinazza G, Beccarelli L, Prato P, Grecchi B, D'Abrosca F, et al.	2020	Effectiveness of expiratory flow acceleration in patients with Parkinson's disease and swallowing deficiency: A preliminary study	Records marked as ineligible by automation tools
247	Rocha PA, Porfírio GM, Ferraz HB, Trevisani VF	2014	Effects of external cues on gait parameters of Parkinson's disease patients: a systematic review	Records marked as ineligible by automation tools
248	van Laar T, Jansen EN, Essink AW, Neef C, Oosterloo S, Roos RA	1993	A double-blind study of the efficacy of apomorphine and its assessment in 'off'-periods in Parkinson's disease	Records marked as ineligible by automation tools
249	Zare M, Özdemir H, Tavşan MY, Tuna F, Süt N, Güler S, et al.	2022	Effect of activity-based training versus strengthening exercises on upper extremity functions in Parkinson's patients; A randomized controlled, single blind, superiority trial	Records marked as ineligible by automation tools
250	Auriel E, Hausdorff JM, Herman T, Simon ES, Giladi N	2006	Effects of methylphenidate on cognitive function and gait in patients with Parkinson's disease: a pilot study	Records marked as ineligible by automation tools
251	Bonuccelli U, Del Dotto P, Lucetti C, Petrozzi L, Bernardini S, Gambaccini G, et al.	2000	Diurnal motor variations to repeated doses of levodopa in Parkinson's disease	Records marked as ineligible by automation tools
252	Camicioli R, Lea E, Nutt JG, Sexton G, Oken BS	2001	Methylphenidate increases the motor effects of L-Dopa in Parkinson's disease: a pilot study	Records marked as ineligible by automation tools
253	Cubo E, Bernard B, Leurgans S, Raman R	2000	Cognitive and motor function in patients with Parkinson's disease with and without depression	Records marked as ineligible by automation tools
254	Giladi N, Honigman S, Hocherman S	1999	The effect of deprenyl treatment on directional and velocity control of arm movement in patients with early stages of Parkinson's disease	Records marked as ineligible by automation tools
255	Hristova A, Lyons K, Tröster AI, Pahwa R, Wilkinson SB, Koller WC	2000	Effect and time course of deep brain stimulation of the globus pallidus and subthalamus on motor features of Parkinson's disease	Records marked as ineligible by automation tools
256	Hubble JP, Koller WC, Waters C	1993	Effects of selegiline dosing on motor fluctuations in Parkinson's disease	Records marked as ineligible by automation tools
257	LeWitt PA, Bharucha A, Chitrit I, Takis C, Patil S, Schork MA, et al.	1994	Perceived exertion and muscle efficiency in Parkinson's disease: L-DOPA effects	Records marked as ineligible by automation tools
258	Linazasoro G	1996	The apomorphine test in gait disorders associated with parkinsonism	Records marked as ineligible by automation tools
259	Lopane G, Contin M, Scaglione C, Albani F, Baruzzi A, Martinelli P	2010	The effect of a clinically practical exercise on levodopa bioavailability and motor response in patients with Parkinson disease	Records marked as ineligible by automation tools
260	Rabey JM, Bass H, Bonuccelli U, Brooks D, Klotz P, Korczyn AD, et al.	1997	Evaluation of the Short Parkinson's Evaluation Scale: a new friendly scale for the evaluation of Parkinson's disease in clinical drug trials	Records marked as ineligible by automation tools
261	Sage JI, Duvoisin RC	1985	Pergolide therapy in Parkinson's disease: a double-blind, placebo-controlled study	Records marked as ineligible by automation tools
262	Boylan LS, Pullman SL, Lisanby SH, Spicknall KE, Sackeim HA	2001	Repetitive transcranial magnetic stimulation to SMA worsens complex movements in Parkinson's disease	Records marked as ineligible by automation tools
263	del Olmo MF, Bello O, Cudeiro J	2007	Transcranial magnetic stimulation over dorsolateral prefrontal cortex in Parkinson's disease	Records marked as ineligible by automation tools
264	Delval A, Moreau C, Bleuse S, Tard C, Ryckewaert G, Devos D, et al.	2014	Auditory cueing of gait initiation in Parkinson's disease patients with freezing of gait	Records marked as ineligible by automation tools
265	Lefaucheur JP, Drouot X, Von Raison F, Ménard-Lefaucheur I, Cesaro P, Nguyen JP	2004	Improvement of motor performance and modulation of cortical excitability by repetitive transcranial magnetic stimulation of the motor cortex in Parkinson's disease	Records marked as ineligible by automation tools
266	Peterson DS, Pickett KA, Duncan RP, Perlmutter JS, Earhart GM	2014	Brain activity during complex imagined gait tasks in Parkinson disease	Records marked as ineligible by automation tools
267	van den Heuvel MRC, van Wegen EEH, Beek PJ, Kwakkel G, Daffertshofer A	2018	Incongruent visual feedback during a postural task enhances cortical alpha and beta modulation in patients with Parkinson's disease	Records marked as ineligible by automation tools
268	Varriale P, Collomb-Clerc A, Van Hamme A, Perrochon A, Kemoun G, Sorrentino G, et al.	2018	Decreasing subthalamic deep brain stimulation frequency reverses cognitive interference during gait initiation in Parkinson's disease	Records marked as ineligible by automation tools
269	Tamtaji OR, Taghizadeh M, Daneshvar Kakhaki R, Kouchaki E, Bahmani F, Borzabadi S, et al.	2019	Clinical and metabolic response to probiotic administration in people with Parkinson's disease: A randomized, double-blind, placebo-controlled trial	Records marked as ineligible by automation tools
270	Illi A, Sundberg S, Ojala-Karlsson P, Scheinin M, Gordin A	1996	Simultaneous inhibition of catechol-O-methyltransferase and monoamine oxidase A: effects on hemodynamics and catecholamine metabolism in healthy volunteers	Records marked as ineligible by automation tools
271	Alagumoorthi G, D BJ, Thirunavukarasu S, V R, A K	2022	Effectiveness of Wii sports- based strategy training in reducing risk of falling, falls and improving quality of life in adults with idiopathic Parkinson's disease- a randomized comparative trial	Records marked as ineligible by automation tools
272	Bonde-Jensen F, Dalgas U, Hvid LG, Langeskov-Christensen M	2024	Validity and reliability of linear encoder muscle power testing in persons with Parkinson's disease	Records marked as ineligible by automation tools
273	Brichetto G, Pelosin E, Marchese R, Abbruzzese G	2006	Evaluation of physical therapy in parkinsonian patients with freezing of gait: a pilot study	Records marked as ineligible by automation tools
274	Cabrera-Martos I, Jiménez-Martín AT, López-López L, Rodríguez-Torres J, Ortiz-Rubio A, Valenza MC	2020	Effects of a core stabilization training program on balance ability in persons with Parkinson's disease: a randomized controlled trial	Records marked as ineligible by automation tools
275	Caglar AT, Gurses HN, Mutluay FK, Kiziltan G	2005	Effects of home exercises on motor performance in patients with Parkinson's disease	Records marked as ineligible by automation tools
276	Cakit BD, Saracoglu M, Genc H, Erdem HR, Inan L	2007	The effects of incremental speed-dependent treadmill training on postural instability and fear of falling in Parkinson's disease	Records marked as ineligible by automation tools
277	Canning CG, Ada L, Woodhouse E	2008	Multiple-task walking training in people with mild to moderate Parkinson's disease: a pilot study	Records marked as ineligible by automation tools
278	Canning CG, Allen NE, Dean CM, Goh L, Fung VS	2012	Home-based treadmill training for individuals with Parkinson's disease: a randomized controlled pilot trial	Records marked as ineligible by automation tools
279	Collett J, Franssen M, Winward C, Izadi H, Meaney A, Mahmoud W, et al.	2017	A long-term self-managed handwriting intervention for people with Parkinson's disease: results from the control group of a phase II randomized controlled trial	Records marked as ineligible by automation tools
280	Dereli EE, Yaliman A	2010	Comparison of the effects of a physiotherapist-supervised exercise programme and a self-supervised exercise programme on quality of life in patients with Parkinson's disease	Records marked as ineligible by automation tools
281	Du YH, Ma J, Hu JY, Zhu L, Wang LY, Yang RY, et al.	2023	Effects of dual-task training on gait and motor ability in patients with Parkinson's disease: A systematic review and meta-analysis	Records marked as ineligible by automation tools
282	Elston J, Honan W, Powell R, Gormley J, Stein K	2010	Do metronomes improve the quality of life in people with Parkinson's disease? A pragmatic, single-blind, randomized cross-over trial	Records marked as ineligible by automation tools
283	Fietzek UM, Schroeteler FE, Ziegler K, Zwosta J, Ceballos-Baumann AO	2014	Randomized cross-over trial to investigate the efficacy of a two-week physiotherapy programme with repetitive exercises of cueing to reduce the severity of freezing of gait in patients with Parkinson's disease	Records marked as ineligible by automation tools
284	Flynn A, Preston E, Dennis S, Canning CG, Allen NE	2021	Home-based exercise monitored with telehealth is feasible and acceptable compared to centre-based exercise in Parkinson's disease: A randomised pilot study	Records marked as ineligible by automation tools
285	Fok P, Farrell M, McMeeken J, Kuo YL	2011	The effects of verbal instructions on gait in people with Parkinson's disease: a systematic review of randomized and non-randomized trials	Records marked as ineligible by automation tools
286	Gomes Neto M, Pontes SS, Almeida LO, da Silva CM, da Conceição Sena C, Saquetto MB	2020	Effects of water-based exercise on functioning and quality of life in people with Parkinson's disease: a systematic review and meta-analysis	Records marked as ineligible by automation tools
287	Harvey M, Weston KL, Gray WK, O'Callaghan A, Oates LL, Davidson R, et al.	2019	High-intensity interval training in people with Parkinson's disease: a randomized, controlled feasibility trial	Records marked as ineligible by automation tools
288	Howe TE, Lövgreen B, Cody FW, Ashton VJ, Oldham JA	2003	Auditory cues can modify the gait of persons with early-stage Parkinson's disease: a method for enhancing parkinsonian walking performance?	Records marked as ineligible by automation tools
289	Jiang Y, Norman KE	2006	Effects of visual and auditory cues on gait initiation in people with Parkinson's disease	Records marked as ineligible by automation tools
290	Joseph C, Brodin N, Leavy B, Hagströmer M, Löfgren N, Franzén E	2019	Cost-effectiveness of the HiBalance training program for elderly with Parkinson's disease: analysis of data from a randomized controlled trial	Records marked as ineligible by automation tools
291	Joseph C, Leavy B, Franzén E	2020	Predictors of improved balance performance in persons with Parkinson's disease following a training intervention: analysis of data from an effectiveness-implementation trial	Records marked as ineligible by automation tools
292	Kaski D, Dominguez RO, Allum JH, Islam AF, Bronstein AM	2014	Combining physical training with transcranial direct current stimulation to improve gait in Parkinson's disease: a pilot randomized controlled study	Records marked as ineligible by automation tools
293	Landers MR, Hatlevig RM, Davis AD, Richards AR, Rosenlof LE	2016	Does attentional focus during balance training in people with Parkinson's disease affect outcome? A randomised controlled clinical trial	Records marked as ineligible by automation tools
294	Langer A, Roth D, Santer A, Flotz A, Gruber J, Wizany L, et al.	2023	Climb up! Head up! Climbing improves posture in Parkinson's disease. A secondary analysis from a randomized controlled trial	Records marked as ineligible by automation tools
295	Lim I, van Wegen E, de Goede C, Deutekom M, Nieuwboer A, Willems A, et al.	2005	Effects of external rhythmical cueing on gait in patients with Parkinson's disease: a systematic review	Records marked as ineligible by automation tools
296	Paul SS, Canning CG, Song J, Fung VS, Sherrington C	2014	Leg muscle power is enhanced by training in people with Parkinson's disease: a randomized controlled trial	Records marked as ineligible by automation tools
297	Picelli A, Melotti C, Origano F, Neri R, Verzè E, Gandolfi M, et al.	2015	Robot-assisted gait training is not superior to balance training for improving postural instability in patients with mild to moderate Parkinson's disease: a single-blind randomized controlled trial	Records marked as ineligible by automation tools
298	Pohl P, Wressle E, Lundin F, Enthoven P, Dizdar N	2020	Group-based music intervention in Parkinson's disease - findings from a mixed-methods study	Records marked as ineligible by automation tools
299	Rennie L, Opheim A, Dietrichs E, Löfgren N, Franzén E	2021	Highly challenging balance and gait training for individuals with Parkinson's disease improves pace, rhythm and variability domains of gait - A secondary analysis from a randomized controlled trial	Records marked as ineligible by automation tools
300	Reyes A, Castillo A, Castillo J, Cornejo I	2018	The effects of respiratory muscle training on peak cough flow in patients with Parkinson's disease: a randomized controlled study	Records marked as ineligible by automation tools
301	Rodríguez M, Crespo I, Del Valle M, Olmedillas H	2020	Should respiratory muscle training be part of the treatment of Parkinson's disease? A systematic review of randomized controlled trials	Records marked as ineligible by automation tools
302	Schlick C, Ernst A, Bötzel K, Plate A, Pelykh O, Ilmberger J	2016	Visual cues combined with treadmill training to improve gait performance in Parkinson's disease: a pilot randomized controlled trial	Records marked as ineligible by automation tools
303	Slade SC, Finkelstein DI, McGinley JL, Morris ME	2020	Exercise and physical activity for people with Progressive Supranuclear Palsy: a systematic review	Records marked as ineligible by automation tools
304	Song J, Paul SS, Caetano MJD, Smith S, Dibble LE, Love R, et al.	2018	Home-based step training using videogame technology in people with Parkinson's disease: a single-blinded randomised controlled trial	Records marked as ineligible by automation tools
305	Taylor PN, Sampson T, Beare B, Donavon-Hall M, Thomas PW, Marques E, et al.	2021	The effectiveness of peroneal nerve functional electrical simulation for the reduction of bradykinesia in Parkinson's disease: A feasibility study for a randomised control trial	Records marked as ineligible by automation tools
306	Thaut MH, Rice RR, Braun Janzen T, Hurt-Thaut CP, McIntosh GC	2019	Rhythmic auditory stimulation for reduction of falls in Parkinson's disease: a randomized controlled study	Records marked as ineligible by automation tools
307	Volpe D, Giantin MG, Maestri R, Frazzitta G	2014	Comparing the effects of hydrotherapy and land-based therapy on balance in patients with Parkinson's disease: a randomized controlled pilot study	Records marked as ineligible by automation tools
308	Volpe D, Giantin MG, Manuela P, Filippetto C, Pelosin E, Abbruzzese G, et al.	2017	Water-based vs. non-water-based physiotherapy for rehabilitation of postural deformities in Parkinson's disease: a randomized controlled pilot study	Records marked as ineligible by automation tools
309	Wallén MB, Hagströmer M, Conradsson D, Sorjonen K, Franzén E	2018	Long-term effects of highly challenging balance training in Parkinson's disease-a randomized controlled trial	Records marked as ineligible by automation tools
310	Wang B, Shen M, Wang YX, He ZW, Chi SQ, Yang ZH	2019	Effect of virtual reality on balance and gait ability in patients with Parkinson's disease: a systematic review and meta-analysis	Records marked as ineligible by automation tools
311	Winward C	2011	Supporting community-based exercise in long-term neurological conditions: experience from the Long-term Individual Fitness Enablement (LIFE) project	Records marked as ineligible by automation tools
312	Zhu Z, Yin M, Cui L, Zhang Y, Hou W, Li Y, et al.	2018	Aquatic obstacle training improves freezing of gait in Parkinson's disease patients: a randomized controlled trial	Records marked as ineligible by automation tools
313	Devos D, Moreau C, Dujardin K, Cabantchik I, Defebvre L, Bordet R	2013	New pharmacological options for treating advanced Parkinson's disease	Records marked as ineligible by automation tools
314	Batista AF, Bodart-Santos V, De Felice FG, Ferreira ST	2019	Neuroprotective Actions of Glucagon-Like Peptide-1 (GLP-1) Analogues in Alzheimer's and Parkinson's Diseases	Records marked as ineligible by automation tools
315	Zhang H, Cao XY, Wang LN, Tong Q, Sun HM, Gan CT, et al.	2023	Transcutaneous auricular vagus nerve stimulation improves gait and cortical activity in Parkinson's disease: A pilot randomized study	Records marked as ineligible by automation tools
316	Deane KH, Jones D, Playford ED, Ben-Shlomo Y, Clarke CE	2001	Physiotherapy for patients with Parkinson's Disease: a comparison of techniques	Records marked as ineligible by automation tools
317	Deane KH, Whurr R, Playford ED, Ben-Shlomo Y, Clarke CE	2001	A comparison of speech and language therapy techniques for dysarthria in Parkinson's disease	Records marked as ineligible by automation tools
318	Dockx K, Bekkers EM, Van den Bergh V, Ginis P, Rochester L, Hausdorff JM, et al.	2016	Virtual reality for rehabilitation in Parkinson's disease	Records marked as ineligible by automation tools
319	Elbers RG, Verhoef J, van Wegen EE, Berendse HW, Kwakkel G	2015	Interventions for fatigue in Parkinson's disease	Records marked as ineligible by automation tools
320	Mehrholz J, Friis R, Kugler J, Twork S, Storch A, Pohl M	2010	Treadmill training for patients with Parkinson's disease	Records marked as ineligible by automation tools
321	Mehrholz J, Kugler J, Storch A, Pohl M, Elsner B, Hirsch K	2015	Treadmill training for patients with Parkinson's disease	Records marked as ineligible by automation tools
322	Mehrholz J, Kugler J, Storch A, Pohl M, Hirsch K, Elsner B	2015	Treadmill training for patients with Parkinson's disease	Records marked as ineligible by automation tools
323	Orgeta V, McDonald KR, Poliakoff E, Hindle JV, Clare L, Leroi I	2020	Cognitive training interventions for dementia and mild cognitive impairment in Parkinson's disease	Records marked as ineligible by automation tools
324	Sitjà Rabert M, Rigau Comas D, Fort Vanmeerhaeghe A, Santoyo Medina C, Roqué i Figuls M, Romero-Rodríguez D, et al.	2012	Whole-body vibration training for patients with neurodegenerative disease	Records marked as ineligible by automation tools
325	Tomlinson CL, Herd CP, Clarke CE, Meek C, Patel S, Stowe R, et al.	2014	Physiotherapy for Parkinson's disease: a comparison of techniques	Records marked as ineligible by automation tools
326	Tomlinson CL, Patel S, Meek C, Clarke CE, Stowe R, Shah L, et al.	2012	Physiotherapy versus placebo or no intervention in Parkinson's disease	Records marked as ineligible by automation tools
327	Tomlinson CL, Patel S, Meek C, Clarke CE, Stowe R, Shah L, et al.	2012	Physiotherapy versus placebo or no intervention in Parkinson's disease	Records marked as ineligible by automation tools
328	Tomlinson CL, Patel S, Meek C, Herd CP, Clarke CE, Stowe R, et al.	2013	Physiotherapy versus placebo or no intervention in Parkinson's disease	Records marked as ineligible by automation tools
329	Moon S, Sarmento CVM, Steinbacher M, Smirnova IV, Colgrove Y, Lai SM, et al.	2020	Can Qigong improve non-motor symptoms in people with Parkinson's disease - A pilot randomized controlled trial?	Records marked as ineligible by automation tools
330	Moratelli J, Alexandre KH, Boing L, Swarowsky A, Corrêa CL, Guimarães ACA	2021	Binary dance rhythm or Quaternary dance rhythm which has the greatest effect on non-motor symptoms of individuals with Parkinson's disease?	Records marked as ineligible by automation tools
331	Paterson C, Allen JA, Browning M, Barlow G, Ewings P	2005	A pilot study of therapeutic massage for people with Parkinson's disease: the added value of user involvement	Records marked as ineligible by automation tools
332	Pereira CR, Criado MB, Machado J, Pereira CT, Santos MJ	2021	Acute effects of acupuncture in balance and gait of Parkinson disease patients - A preliminary study	Records marked as ineligible by automation tools
333	Shanahan J, Morris ME, Bhriain ON, Volpe D, Richardson M, Clifford AM	2015	Is Irish set dancing feasible for people with Parkinson's disease in Ireland?	Records marked as ineligible by automation tools
334	García-Muñoz C, González-García P, Casuso-Holgado MJ, Martínez-Calderón J, Heredia-Rizo AM	2023	Are movement-based mindful exercises (QIGONG, TAI CHI, AND YOGA) beneficial for stroke and Parkinson's disease? A scoping review	Records marked as ineligible by automation tools
335	Hackney ME, Earhart GM	2009	Short duration, intensive tango dancing for Parkinson disease: an uncontrolled pilot study	Records marked as ineligible by automation tools
336	Hashimoto H, Takabatake S, Miyaguchi H, Nakanishi H, Naitou Y	2015	Effects of dance on motor functions, cognitive functions, and mental symptoms of Parkinson's disease: a quasi-randomized pilot trial	Records marked as ineligible by automation tools
337	Kwok JY, Choi KC, Chan HY	2016	Effects of mind-body exercises on the physiological and psychosocial well-being of individuals with Parkinson's disease: A systematic review and meta-analysis	Records marked as ineligible by automation tools
338	Marchant D, Sylvester JL, Earhart GM	2010	Effects of a short duration, high dose contact improvisation dance workshop on Parkinson disease: a pilot study	Records marked as ineligible by automation tools
339	Pérez-de la Cruz S	2018	A bicentric controlled study on the effects of aquatic Ai Chi in Parkinson disease	Records marked as ineligible by automation tools
340	Rios Romenets S, Anang J, Fereshtehnejad SM, Pelletier A, Postuma R	2015	Tango for treatment of motor and non-motor manifestations in Parkinson's disease: a randomized control study	Records marked as ineligible by automation tools
341	Silva AZD, Israel VL	2019	Effects of dual-task aquatic exercises on functional mobility, balance and gait of individuals with Parkinson's disease: A randomized clinical trial with a 3-month follow-up	Records marked as ineligible by automation tools
342	Ji X, Lu D, Yang Q, Xiao L, Wang J, Wang G	2022	Physical Therapy for at Least 6 Months Improves Motor Symptoms in Parkinson's Patients: A Meta-Analysis	Records marked as ineligible by automation tools
343	Moore CG, Schenkman M, Kohrt WM, Delitto A, Hall DA, Corcos D	2013	Study in Parkinson disease of exercise (SPARX): translating high-intensity exercise from animals to humans	Records marked as ineligible by automation tools
344	Whayne TF, Jr.	2014	Ischemic heart disease and the Mediterranean diet	Records marked as ineligible by automation tools
345	Khan SS, Khatik GL, Datusalia AK	2023	Strategies for Treatment of Disease-Associated Dementia Beyond Alzheimer's Disease: An Update	Records marked as ineligible by automation tools
346	van den Bergh R, Bloem BR, Meinders MJ, Evers LJW	2021	The state of telemedicine for persons with Parkinson's disease	Records marked as ineligible by automation tools
347	Menza M, Dobkin RD, Marin H	2006	Treatment of depression in Parkinson's disease	Records marked as ineligible by automation tools
348	Costa-Ribeiro A, Maux A, Bosford T, Aoki Y, Castro R, Baltar A, et al.	2017	Transcranial direct current stimulation associated with gait training in Parkinson's disease: A pilot randomized clinical trial	Records marked as ineligible by automation tools
349	Tunur T, DeBlois A, Yates-Horton E, Rickford K, Columna LA	2020	Augmented reality-based dance intervention for individuals with Parkinson's disease: A pilot study	Records marked as ineligible by automation tools
350	Amin RM, Phillips JJ, Humbert AT, Cholerton BA, Short VD, Smith MJ, et al.	2024	Associations between baseline cognitive status and motor outcomes after treadmill training in people with Parkinson's disease: a pilot study	Records marked as ineligible by automation tools
351	Ashburn A, Stack E, Ballinger C, Fazakarley L, Fitton C	2008	The circumstances of falls among people with Parkinson's disease and the use of Falls Diaries to facilitate reporting	Records marked as ineligible by automation tools
352	Chang R, Guan L, Burne JA	2000	An automated form of video image analysis applied to classification of movement disorders	Records marked as ineligible by automation tools
353	Danoudis M, Iansek R	2022	A long-term community gym program for people with Parkinson's disease: a feasibility study of the Monash Health "Health and Fitness" model	Records marked as ineligible by automation tools
354	Kurt EE, Büyükturan B, Büyükturan Ö, Erdem HR, Tuncay F	2018	Effects of Ai Chi on balance, quality of life, functional mobility, and motor impairment in patients with Parkinson's disease<sup/>	Records marked as ineligible by automation tools
355	Lauhoff P, Murphy N, Doherty C, Horgan NF	2013	A controlled clinical trial investigating the effects of cycle ergometry training on exercise tolerance, balance and quality of life in patients with Parkinson's disease	Records marked as ineligible by automation tools
356	Rowsell A, Ashburn A, Fitton C, Goodwin VA, Hulbert S, Lamb SE, et al.	2022	Participant expectations and experiences of a tailored physiotherapy intervention for people with Parkinson's and a history of falls	Records marked as ineligible by automation tools
357	Santos L, Fernandez-Rio J, Winge K, Barragán-Pérez B, Rodríguez-Pérez V, González-Díez V, et al.	2017	Effects of supervised slackline training on postural instability, freezing of gait, and falls efficacy in people with Parkinson's disease	Records marked as ineligible by automation tools
358	Schmidt M, Paul SS, Canning CG, Song J, Smith S, Love R, et al.	2022	The accuracy of self-report logbooks of adherence to prescribed home-based exercise in Parkinson's disease	Records marked as ineligible by automation tools
359	Suárez-Iglesias D, Santos L, Sanchez-Lastra MA, Ayán C	2022	Systematic review and meta-analysis of randomised controlled trials on the effects of yoga in people with Parkinson's disease	Records marked as ineligible by automation tools
360	Wittwer JE, Webster KE, Hill K	2013	Rhythmic auditory cueing to improve walking in patients with neurological conditions other than Parkinson's disease--what is the evidence?	Records marked as ineligible by automation tools
361	Cocks N, Rafols J, Embley E, Hill K	2022	Expiratory Muscle Strength Training for Drooling in Adults with Parkinson's Disease	Records marked as ineligible by automation tools
362	Kanegusuku H, Peçanha T, Silva-Batista C, Miyasato RS, Silva Júnior NDD, Mello MT, et al.	2021	Effects of resistance training on metabolic and cardiovascular responses to a maximal cardiopulmonary exercise test in Parkinson`s disease	Records marked as ineligible by automation tools
363	Hiraoka K, Kamata N, Iwata A, Minamida F, Abe K	2008	Finger movement improves ankle control for gait initiation in patients with Parkinson's disease	Records marked as ineligible by automation tools
364	Schalow G, Pääsuke M, Ereline J, Gapeyeva H	2004	Improvement in Parkinson's disease patients achieved by coordination dynamics therapy	Records marked as ineligible by automation tools
365	de Lima-Pardini AC, Coelho DB, Souza CP, Souza CO, Ghilardi M, Garcia T, et al.	2018	Effects of spinal cord stimulation on postural control in Parkinson's disease patients with freezing of gait	Records marked as ineligible by automation tools
366	Vásquez-Morales A, Sanz-Valero J, Wanden-Berghe C	2013	[Eccentric exercise as preventive physical option in people over 65 years: a systematic review of the scientific literature]	Records marked as ineligible by automation tools
367	Malmir K, Ashrafganjooie M	2023	Effects of HiBalance training program on physical function of individuals with idiopathic Parkinson disease: a systematic review and meta-analysis	Records marked as ineligible by automation tools
368	Roper JA, Stegemöller EL, Tillman MD, Hass CJ	2013	Oxygen consumption, oxygen cost, heart rate, and perceived effort during split-belt treadmill walking in young healthy adults	Records marked as ineligible by automation tools
369	Kirollos C, Charlett A, Bowes SG, Purkiss AG, O'Neill CJ, Weller C, et al.	1996	Time course of physical and psychological responses to selegiline monotherapy in newly diagnosed, idiopathic parkinsonism	Records marked as ineligible by automation tools
370	Jäggi S, Wachter A, Adcock M, de Bruin ED, Möller JC, Marks D, et al.	2023	Feasibility and effects of cognitive-motor exergames on fall risk factors in typical and atypical Parkinson's inpatients: a randomized controlled pilot study	Records marked as ineligible by automation tools
371	Brusa L, Bassi A, Lunardi G, Fedele E, Peppe A, Stefani A, et al.	2004	Delayed administration may improve entacapone effects in parkinsonian patients non-responding to the drug	Records marked as ineligible by automation tools
372	Khedr EM, Farweez HM, Islam H	2003	Therapeutic effect of repetitive transcranial magnetic stimulation on motor function in Parkinson's disease patients	Records marked as ineligible by automation tools
373	Mitsui T, Arii Y, Tsukamoto A, Taniguchi K, Mabuchi M, Shimizu A, et al.	2021	Sociability-based fitness approach in Parkinson's disease: Comparison with conventional rehabilitation	Records marked as ineligible by automation tools
374	Nuic D, van de Weijer S, Cherif S, Skrzatek A, Zeeboer E, Olivier C, et al.	2024	Home-based exergaming to treat gait and balance disorders in patients with Parkinson's disease: A phase II randomized controlled trial	Records marked as ineligible by automation tools
375	Zaccara G, Giovannelli F, Cincotta M, Verrotti A, Grillo E	2013	The adverse event profile of perampanel: meta-analysis of randomized controlled trials	Records marked as ineligible by automation tools
376	Athauda D, Maclagan K, Budnik N, Zampedri L, Hibbert S, Aviles-Olmos I, et al.	2019	Post hoc analysis of the Exenatide-PD trial-Factors that predict response	Records marked as ineligible by automation tools
377	Ehgoetz Martens KA, Ellard CG, Almeida QJ	2015	Anxiety-provoked gait changes are selectively dopa-responsive in Parkinson's disease	Records marked as ineligible by automation tools
378	Hausdorff JM, Lowenthal J, Herman T, Gruendlinger L, Peretz C, Giladi N	2007	Rhythmic auditory stimulation modulates gait variability in Parkinson's disease	Records marked as ineligible by automation tools
379	Alves Da Rocha P, McClelland J, Morris ME	2015	Complementary physical therapies for movement disorders in Parkinson's disease: a systematic review	Records marked as ineligible by automation tools
380	Bartolo M, Castelli A, Calabrese M, Buttacchio G, Zucchella C, Tamburin S, et al.	2024	A wearable system for visual cueing gait rehabilitation in Parkinson's disease: a randomized non-inferiority trial	Records marked as ineligible by automation tools
381	Bezerra PT, Santiago LM, Silva IA, Souza AA, Pegado CL, Damascena CM, et al.	2022	Action observation and motor imagery have no effect on balance and freezing of gait in Parkinson's disease: a randomized controlled trial	Records marked as ineligible by automation tools
382	Chang CL, Lin TK, Pan CY, Wang TC, Tseng YT, Chien CY, et al.	2024	Distinct effects of long-term Tai Chi Chuan and aerobic exercise interventions on motor and neurocognitive performance in early-stage Parkinson's disease: a randomized controlled trial	Records marked as ineligible by automation tools
383	Demonceau M, Maquet D, Jidovtseff B, Donneau AF, Bury T, Croisier JL, et al.	2017	Effects of twelve weeks of aerobic or strength training in addition to standard care in Parkinson's disease: a controlled study	Records marked as ineligible by automation tools
384	Di Benedetto P, Cavazzon M, Mondolo F, Rugiu G, Peratoner A, Biasutti E	2009	Voice and choral singing treatment: a new approach for speech and voice disorders in Parkinson's disease	Records marked as ineligible by automation tools
385	Galli M, Vicidomini C, Rozin Kleiner AF, Vacca L, Cimolin V, Condoluci C, et al.	2018	Peripheral neurostimulation breaks the shuffling steps patterns in Parkinsonian gait: a double blind randomized longitudinal study with automated mechanical peripheral stimulation	Records marked as ineligible by automation tools
386	Gryfe P, Sexton A, McGibbon CA	2022	Using gait robotics to improve symptoms of Parkinson's disease: an open-label, pilot randomized controlled trial	Records marked as ineligible by automation tools
387	Kalyani HH, Sullivan KA, Moyle GM, Brauer SG, Jeffrey ER, Kerr GK	2020	Dance improves symptoms, functional mobility and fine manual dexterity in people with Parkinson disease: a quasi-experimental controlled efficacy study	Records marked as ineligible by automation tools
388	Marotta N, Calafiore D, Curci C, Lippi L, Ammendolia V, Ferraro F, et al.	2022	Integrating virtual reality and exergaming in cognitive rehabilitation of patients with Parkinson disease: a systematic review of randomized controlled trials	Records marked as ineligible by automation tools
389	Mehrholz J, Kugler J, Storch A, Pohl M, Hirsch K, Elsner B	2016	Treadmill training for patients with Parkinson Disease. An abridged version of a Cochrane Review	Records marked as ineligible by automation tools
390	Mura G, Carta MG, Sancassiani F, Machado S, Prosperini L	2018	Active exergames to improve cognitive functioning in neurological disabilities: a systematic review and meta-analysis	Records marked as ineligible by automation tools
391	Nijkrake MJ, Keus SH, Quist-Anholts GW, Overeem S, De Roode MH, Lindeboom R, et al.	2009	Evaluation of a Patient-Specific Index as an outcome measure for physiotherapy in Parkinson's disease	Records marked as ineligible by automation tools
392	Pelosin E, Avanzino L, Barella R, Bet C, Magioncalda E, Trompetto C, et al.	2017	Treadmill training frequency influences walking improvement in subjects with Parkinson's disease: a randomized pilot study	Records marked as ineligible by automation tools
393	Pérez de la Cruz S	2017	Effectiveness of aquatic therapy for the control of pain and increased functionality in people with Parkinson's disease: a randomized clinical trial	Records marked as ineligible by automation tools
394	Santos L, Fernandez-Rio J, Winge K, Barragán-Pérez B, González-Gómez L, Rodríguez-Pérez V, et al.	2017	Effects of progressive resistance exercise in akinetic-rigid Parkinson's disease patients: a randomized controlled trial	Records marked as ineligible by automation tools
395	Santos SM, da Silva RA, Terra MB, Almeida IA, de Melo LB, Ferraz HB	2017	Balance versus resistance training on postural control in patients with Parkinson's disease: a randomized controlled trial	Records marked as ineligible by automation tools
396	Wong PL, Hung CW, Yang YR, Yeh NC, Cheng SJ, Liao YY, et al.	2024	Effects of motor and cognitive complex training on obstacle walking and brain activity in people with Parkinson's disease: a randomized controlled trial	Records marked as ineligible by automation tools
397	Fregni F, Boggio PS, Bermpohl F, Maia F, Rigonatti SP, Barbosa ER, et al.	2006	Immediate placebo effect in Parkinson's disease--is the subjective relief accompanied by objective improvement?	Records marked as ineligible by automation tools
398	Kakinuma S, Nogaki H, Pramanik B, Morimatsu M	1998	Muscle weakness in Parkinson's disease: isokinetic study of the lower limbs	Records marked as ineligible by automation tools
399	Song JH, Zhou PY, Cao ZH, Ding ZG, Chen HX, Zhang GB	2015	Rhythmic auditory stimulation with visual stimuli on motor and balance function of patients with Parkinson's disease	Records marked as ineligible by automation tools
400	Burini D, Farabollini B, Iacucci S, Rimatori C, Riccardi G, Capecci M, et al.	2006	A randomised controlled cross-over trial of aerobic training versus Qigong in advanced Parkinson's disease	Records marked as ineligible by automation tools
401	Van Puymbroeck M, Walter AA, Hawkins BL, Sharp JL, Woschkolup K, Urrea-Mendoza E, et al.	2018	Functional Improvements in Parkinson's Disease Following a Randomized Trial of Yoga	Records marked as ineligible by automation tools
402	Crenna P, Carpinella I, Rabuffetti M, Rizzone M, Lopiano L, Lanotte M, et al.	2006	Impact of subthalamic nucleus stimulation on the initiation of gait in Parkinson's disease	Records marked as ineligible by automation tools
403	Dagan M, Herman T, Mirelman A, Giladi N, Hausdorff JM	2017	The role of the prefrontal cortex in freezing of gait in Parkinson's disease: insights from a deep repetitive transcranial magnetic stimulation exploratory study	Records marked as ineligible by automation tools
404	Farley BG, Koshland GF	2005	Training BIG to move faster: the application of the speed-amplitude relation as a rehabilitation strategy for people with Parkinson's disease	Records marked as ineligible by automation tools
405	Ferrarin M, Rizzone M, Bergamasco B, Lanotte M, Recalcati M, Pedotti A, et al.	2005	Effects of bilateral subthalamic stimulation on gait kinematics and kinetics in Parkinson's disease	Records marked as ineligible by automation tools
406	Lin CC, Wagenaar RC, Young D, Saltzman EL, Ren X, Neargarder S, et al.	2014	Effects of Parkinson's disease on optic flow perception for heading direction during navigation	Records marked as ineligible by automation tools
407	Moore ST, MacDougall HG, Gracies JM, Ondo WG	2008	Locomotor response to levodopa in fluctuating Parkinson's disease	Records marked as ineligible by automation tools
408	Rosenfeldt AB, Koop MM, Fernandez HH, Alberts JL	2021	High intensity aerobic exercise improves information processing and motor performance in individuals with Parkinson's disease	Records marked as ineligible by automation tools
409	Yogev-Seligmann G, Giladi N, Gruendlinger L, Hausdorff JM	2013	The contribution of postural control and bilateral coordination to the impact of dual tasking on gait	Records marked as ineligible by automation tools
410	Cherup NP, Buskard ANL, Strand KL, Roberson KB, Michiels ER, Kuhn JE, et al.	2019	Power vs strength training to improve muscular strength, power, balance and functional movement in individuals diagnosed with Parkinson's disease	Records marked as ineligible by automation tools
411	Soke F, Kocer B, Fidan I, Keskinoglu P, Guclu-Gunduz A	2021	Effects of task-oriented training combined with aerobic training on serum BDNF, GDNF, IGF-1, VEGF, TNF-α, and IL-1β levels in people with Parkinson's disease: A randomized controlled study	Records marked as ineligible by automation tools
412	Iijima M, Orimo S, Terashi H, Suzuki M, Hayashi A, Shimura H, et al.	2019	Efficacy of istradefylline for gait disorders with freezing of gait in Parkinson's disease: A single-arm, open-label, prospective, multicenter study	Records marked as ineligible by automation tools
413	Perez-Lloret S, Peralta MC, Barrantes FJ	2016	Pharmacotherapies for Parkinson's disease symptoms related to cholinergic degeneration	Records marked as ineligible by automation tools
414	Lee HJ, Kim SY, Chae Y, Kim MY, Yin C, Jung WS, et al.	2018	Turo (Qi Dance) Program for Parkinson's Disease Patients: Randomized, Assessor Blind, Waiting-List Control, Partial Crossover Study	Records marked as ineligible by automation tools
415	Sullivan J, Shih TM, van Eijndhoven E, Jalundhwala YJ, Lakdawalla DN, Zadikoff C, et al.	2020	The Social Value of Improvement in Activities of Daily Living among the Advanced Parkinson's Disease Population	Records marked as ineligible by automation tools
416	Bevilacqua R, Benadduci M, Bonfigli AR, Riccardi GR, Melone G, La Forgia A, et al.	2021	Dancing With Parkinson's Disease: The SI-ROBOTICS Study Protocol	Records marked as ineligible by automation tools
417	Yu Y, Wu T, Wu M, Liu S, Chen X, Wu J, et al.	2024	Evidence map of traditional Chinese exercises	Records marked as ineligible by automation tools
418	Albani G, Sandrini G, Künig G, Martin-Soelch C, Mauro A, Pignatti R, et al.	2003	Differences in the EMG pattern of leg muscle activation during locomotion in Parkinson's disease	Records marked as ineligible by automation tools
419	Ceravolo MG, Paoloni L, Provinciali L	2001	Rehabilitation of parkinsonian patients	Records marked as ineligible by automation tools
420	Picelli A, Varalta V, Melotti C, Zatezalo V, Fonte C, Amato S, et al.	2016	Effects of treadmill training on cognitive and motor features of patients with mild to moderate Parkinson's disease: a pilot, single-blind, randomized controlled trial	Records marked as ineligible by automation tools
421	Van Vaerenbergh J, Vranken R, Baro F	2003	The influence of rotational exercises on freezing in Parkinson's disease	Records marked as ineligible by automation tools
422	Capodaglio EM, Cavalagli A, Panigazzi M	2022	Exergame for the functional rehabilitation of adults over 55 with neurological diseases	Records marked as ineligible by automation tools
423	Alcock L, Galna B, Hausdorff JM, Lord S, Rochester L	2018	Gait & Posture Special Issue: Gait adaptations in response to obstacle type in fallers with Parkinson's disease	Records marked as ineligible by automation tools
424	Atterbury EM, Welman KE	2017	Balance training in individuals with Parkinson's disease: Therapist-supervised vs. home-based exercise programme	Records marked as ineligible by automation tools
425	Bello O, Sanchez JA, Lopez-Alonso V, Márquez G, Morenilla L, Castro X, et al.	2013	The effects of treadmill or overground walking training program on gait in Parkinson's disease	Records marked as ineligible by automation tools
426	Beretta VS, Orcioli-Silva D, Zampier VC, Moraca GAG, Pereira MP, Gobbi LTB, et al.	2024	Eight sessions of transcranial electrical stimulation for postural response in people with Parkinson's disease: A randomized trial	Records marked as ineligible by automation tools
427	Chiviacowsky S, Wulf G, Lewthwaite R, Campos T	2012	Motor learning benefits of self-controlled practice in persons with Parkinson's disease	Records marked as ineligible by automation tools
428	Combs SA, Diehl MD, Filip J, Long E	2014	Short-distance walking speed tests in people with Parkinson disease: reliability, responsiveness, and validity	Records marked as ineligible by automation tools
429	Dibble LE, Nicholson DE, Shultz B, MacWilliams BA, Marcus RL, Moncur C	2004	Sensory cueing effects on maximal speed gait initiation in persons with Parkinson's disease and healthy elders	Records marked as ineligible by automation tools
430	Geerse DJ, Roerdink M, Marinus J, van Hilten JJ	2019	Walking adaptability for targeted fall-risk assessments	Records marked as ineligible by automation tools
431	Grobbelaar R, Venter R, Welman KE	2017	Backward compared to forward over ground gait retraining have additional benefits for gait in individuals with mild to moderate Parkinson's disease: A randomized controlled trial	Records marked as ineligible by automation tools
432	Hackney ME, Earhart GM	2008	Tai Chi improves balance and mobility in people with Parkinson disease	Records marked as ineligible by automation tools
433	Hass CJ, Buckley TA, Pitsikoulis C, Barthelemy EJ	2012	Progressive resistance training improves gait initiation in individuals with Parkinson's disease	Records marked as ineligible by automation tools
434	Kegelmeyer DA, Kostyk SK, Fritz NE, Scharre DW, Young GS, Tan Y, et al.	2021	Immediate effects of treadmill walking in individuals with Lewy body dementia and Huntington's disease	Records marked as ineligible by automation tools
435	Kegelmeyer DA, Parthasarathy S, Kostyk SK, White SE, Kloos AD	2013	Assistive devices alter gait patterns in Parkinson disease: advantages of the four-wheeled walker	Records marked as ineligible by automation tools
436	Klamroth S, Steib S, Gaßner H, Goßler J, Winkler J, Eskofier B, et al.	2016	Immediate effects of perturbation treadmill training on gait and postural control in patients with Parkinson's disease	Records marked as ineligible by automation tools
437	Linder SM, Baron E, Learman K, Koop MM, Penko A, Espy D, et al.	2022	An 8-week aerobic cycling intervention elicits improved gait velocity and biomechanics in persons with Parkinson's disease	Records marked as ineligible by automation tools
438	Marmelat V, Meidinger RL	2019	Fractal analysis of gait in people with Parkinson's disease: three minutes is not enough	Records marked as ineligible by automation tools
439	Rennie L, Dietrichs E, Moe-Nilssen R, Opheim A, Franzén E	2017	The validity of the Gait Variability Index for individuals with mild to moderate Parkinson's disease	Records marked as ineligible by automation tools
440	Shaw JA, Huffman JL, Frank JS, Jog MS, Adkin AL	2011	The effects of skill focused instructions on walking performance depend on movement constraints in Parkinson's disease	Records marked as ineligible by automation tools
441	Silva-Batista C, Corcos DM, Kanegusuku H, Piemonte MEP, Gobbi LTB, de Lima-Pardini AC, et al.	2018	Balance and fear of falling in subjects with Parkinson's disease is improved after exercises with motor complexity	Records marked as ineligible by automation tools
442	Stack E, Agarwal V, King R, Burnett M, Tahavori F, Janko B, et al.	2018	Identifying balance impairments in people with Parkinson's disease using video and wearable sensors	Records marked as ineligible by automation tools
443	Stuckenschneider T, Helmich I, Raabe-Oetker A, Froböse I, Feodoroff B	2015	Active assistive forced exercise provides long-term improvement to gait velocity and stride length in patients bilaterally affected by Parkinson's disease	Records marked as ineligible by automation tools
444	Vaugoyeau M, Viallet F, Mesure S, Massion J	2003	Coordination of axial rotation and step execution: deficits in Parkinson's disease	Records marked as ineligible by automation tools
445	Vitório R, Lirani-Silva E, Baptista AM, Barbieri FA, dos Santos PC, Teixeira-Arroyo C, et al.	2014	Disease severity affects obstacle crossing in people with Parkinson's disease	Records marked as ineligible by automation tools
446	Volpe D, Pavan D, Morris M, Guiotto A, Iansek R, Fortuna S, et al.	2017	Underwater gait analysis in Parkinson's disease	Records marked as ineligible by automation tools
447	Wang RY, Wang FY, Huang SF, Yang YR	2019	High-frequency repetitive transcranial magnetic stimulation enhanced treadmill training effects on gait performance in individuals with chronic stroke: A double-blinded randomized controlled pilot trial	Records marked as ineligible by automation tools
448	Da Silva KG, Nuvolini RA, Bacha JMR, De Freitas TB, Doná F, Torriani-Pasin C, et al.	2023	Comparison of the Effects of an Exergame-Based Program with Conventional Physiotherapy Protocol Based on Core Areas of the European Guideline on Postural Control, Functional Mobility, and Quality of Life in Patients with Parkinson's Disease: Randomized Clinical Trial	Records marked as ineligible by automation tools
449	Leal LC, Abrahin O, Rodrigues RP, da Silva MC, Araújo AP, de Sousa EC, et al.	2019	Low-volume resistance training improves the functional capacity of older individuals with Parkinson's disease	Records marked as ineligible by automation tools
450	Xiao CM, Zhuang YC	2016	Effect of health Baduanjin Qigong for mild to moderate Parkinson's disease	Records marked as ineligible by automation tools
451	Liu HH, Wang RY, Cheng SJ, Liao KK, Zhou JH, Yang YR	2022	Effects of square-stepping exercise on executive function in individuals with Parkinson's disease: A randomized controlled pilot study	Records marked as ineligible by automation tools
452	Gordt K, Gerhardy T, Najafi B, Schwenk M	2018	Effects of Wearable Sensor-Based Balance and Gait Training on Balance, Gait, and Functional Performance in Healthy and Patient Populations: A Systematic Review and Meta-Analysis of Randomized Controlled Trials	Records marked as ineligible by automation tools
453	Hortobágyi T, Uematsu A, Sanders L, Kliegl R, Tollár J, Moraes R, et al.	2019	Beam Walking to Assess Dynamic Balance in Health and Disease: A Protocol for the "BEAM" Multicenter Observational Study	Records marked as ineligible by automation tools
454	Tollár J, Nagy F, Hortobágyi T	2019	Vastly Different Exercise Programs Similarly Improve Parkinsonian Symptoms: A Randomized Clinical Trial	Records marked as ineligible by automation tools
455	Chen YA, Wu RM, Sheu CH, Lin CH, Huang CY	2023	Attentional focus effect on dual-task walking in Parkinson's disease with and without freezing of gait	Records marked as ineligible by automation tools
456	Salse-Batán J, Sanchez-Lastra MA, Suarez-Iglesias D, Varela S, Ayán C	2022	Effects of Nordic walking in people with Parkinson's disease: A systematic review and meta-analysis	Records marked as ineligible by automation tools
457	Ashburn A, Pickering R, McIntosh E, Hulbert S, Rochester L, Roberts HC, et al.	2019	Exercise- and strategy-based physiotherapy-delivered intervention for preventing repeat falls in people with Parkinson's: the PDSAFE RCT	Records marked as ineligible by automation tools
458	Bjarnason IT, Charlett A, Dobbs RJ, Dobbs SM, Ibrahim MA, Kerwin RW, et al.	2005	Role of chronic infection and inflammation in the gastrointestinal tract in the etiology and pathogenesis of idiopathic parkinsonism. Part 2: response of facets of clinical idiopathic parkinsonism to Helicobacter pylori eradication. A randomized, double-blind, placebo-controlled efficacy study	Records marked as ineligible by automation tools
459	Dobbs SM, Dobbs RJ, Weller C, Charlett A, Bjarnason IT, Lawson AJ, et al.	2010	Differential effect of Helicobacter pylori eradication on time-trends in brady/hypokinesia and rigidity in idiopathic parkinsonism	Records marked as ineligible by automation tools
460	Shimizu ME, Ishizaki F, Nakamura S	2002	Results of a home exercise program for patients with osteoporosis resulting from neurological disorders	Records marked as ineligible by automation tools
461	Braun Janzen T, Haase M, Thaut MH	2019	Rhythmic priming across effector systems: A randomized controlled trial with Parkinson's disease patients	Records marked as ineligible by automation tools
462	Fok P, Farrell M, McMeeken J	2012	The effect of dividing attention between walking and auxiliary tasks in people with Parkinson's disease	Records marked as ineligible by automation tools
463	Hashemi Y, Taghizadeh G, Azad A, Behzadipour S	2022	The effects of supervised and non-supervised upper limb virtual reality exercises on upper limb sensory-motor functions in patients with idiopathic Parkinson's disease	Records marked as ineligible by automation tools
464	Ready EA, Holmes JD, Grahn JA	2022	Gait in younger and older adults during rhythmic auditory stimulation is influenced by groove, familiarity, beat perception, and synchronization demands	Records marked as ineligible by automation tools
465	Steib S, Klamroth S, Gaßner H, Pasluosta C, Eskofier B, Winkler J, et al.	2019	Exploring gait adaptations to perturbed and conventional treadmill training in Parkinson's disease: Time-course, sustainability, and transfer	Records marked as ineligible by automation tools
466	Marchesi G, Casadio M, Ballardini G, Luca A, Squeri V, Vallone F, et al.	2019	Robot-based assessment of sitting and standing balance: preliminary results in Parkinson's disease	Records marked as ineligible by automation tools
467	Park HS, Yoon JW, Kim J, Iseki K, Hallett M	2011	Development of a VR-based treadmill control interface for gait assessment of patients with Parkinson's disease	Records marked as ineligible by automation tools
468	Salarian A, Russmann H, Vingerhoets FJ, Burkhard PR, Aminian K	2007	Ambulatory monitoring of physical activities in patients with Parkinson's disease	Records marked as ineligible by automation tools
469	Salarian A, Russmann H, Vingerhoets FJ, Dehollain C, Blanc Y, Burkhard PR, et al.	2004	Gait assessment in Parkinson's disease: toward an ambulatory system for long-term monitoring	Records marked as ineligible by automation tools
470	Ferrarin M, Carpinella I, Rabuffetti M, Rizzone M, Lopiano L, Crenna P	2007	Unilateral and bilateral subthalamic nucleus stimulation in Parkinson's disease: effects on EMG signals of lower limb muscles during walking	Records marked as ineligible by automation tools
471	Mohammadi-Abdar H, Ridgel AL, Discenzo FM, Phillips RS, Walter BL, Loparo KA	2016	Test and Validation of a Smart Exercise Bike for Motor Rehabilitation in Individuals With Parkinson's Disease	Records marked as ineligible by automation tools
472	Ridgel AL, Abdar HM, Alberts JL, Discenzo FM, Loparo KA	2013	Variability in cadence during forced cycling predicts motor improvement in individuals with Parkinson's disease	Records marked as ineligible by automation tools
473	Sekine M, Tamura T, Akay M, Fujimoto T, Togawa T, Fukui Y	2002	Discrimination of walking patterns using wavelet-based fractal analysis	Records marked as ineligible by automation tools
474	Maccarone MC, Masiero S	2022	Can spa rehabilitative interventions play a role for patients suffering from neurodegenerative disorders at the early stages? A scoping review	Records marked as ineligible by automation tools
475	Allain H, Le Coz F, Goulley F, Brunet-Bourgin F, Loria Y, Bentue-Ferrer D, et al.	1991	Comparison of three regimens of Parlodel-SRO in levodopa-treated parkinsonians: a randomized double-blind crossover study	Records marked as ineligible by automation tools
476	Woodman JP, Moore NR	2012	Evidence for the effectiveness of Alexander Technique lessons in medical and health-related conditions: a systematic review	Records marked as ineligible by automation tools
477	Bishnoi A, Lee R, Hu Y, Mahoney JR, Hernandez ME	2022	Effect of Treadmill Training Interventions on Spatiotemporal Gait Parameters in Older Adults with Neurological Disorders: Systematic Review and Meta-Analysis of Randomized Controlled Trials	Records marked as ineligible by automation tools
478	De Maio M, Castellani L, Cugusi L, Cortis C, Fusco A	2022	The Effect of a Combined Exercise Program on Postural Control and Fine Motor Skills in Parkinson's Disease: Study Design	Records marked as ineligible by automation tools
479	Harper SA, Dowdell BT, Kim JH, Pollock BS, Ridgel AL	2019	Non-Motor Symptoms after One Week of High Cadence Cycling in Parkinson's Disease	Records marked as ineligible by automation tools
480	Jin X, Wang L, Liu S, Zhu L, Loprinzi PD, Fan X	2019	The Impact of Mind-body Exercises on Motor Function, Depressive Symptoms, and Quality of Life in Parkinson's Disease: A Systematic Review and Meta-analysis	Records marked as ineligible by automation tools
481	Lee H, Ko B	2023	Effects of Music-Based Interventions on Motor and Non-Motor Symptoms in Patients with Parkinson's Disease: A Systematic Review and Meta-Analysis	Records marked as ineligible by automation tools
482	Li Z, Wang T, Shen M, Song T, He J, Guo W, et al.	2022	Comparison of Wuqinxi Qigong with Stretching on Single- and Dual-Task Gait, Motor Symptoms and Quality of Life in Parkinson's Disease: A Preliminary Randomized Control Study	Records marked as ineligible by automation tools
483	Maranesi E, Casoni E, Baldoni R, Barboni I, Rinaldi N, Tramontana B, et al.	2022	The Effect of Non-Immersive Virtual Reality Exergames versus Traditional Physiotherapy in Parkinson's Disease Older Patients: Preliminary Results from a Randomized-Controlled Trial	Records marked as ineligible by automation tools
484	Marusiak J, Fisher BE, Jaskólska A, Słotwiński K, Budrewicz S, Koszewicz M, et al.	2019	Eight Weeks of Aerobic Interval Training Improves Psychomotor Function in Patients with Parkinson's Disease-Randomized Controlled Trial	Records marked as ineligible by automation tools
485	Park JK, Kim SJ	2021	Dual-Task-Based Drum Playing with Rhythmic Cueing on Motor and Attention Control in Patients with Parkinson's Disease: A Preliminary Randomized Study	Records marked as ineligible by automation tools
486	Pereira-Pedro KP, de Oliveira IM, Mollinedo-Cardalda I, Cancela-Carral JM	2022	Effects of Cycling Dual-Task on Cognitive and Physical Function in Parkinson's Disease: A Randomized Double-Blind Pilot Study	Records marked as ineligible by automation tools
487	Siega J, Iucksch DD, Israel VL	2022	Multicomponent Aquatic Training (MAT) Program for People with Parkinson's Disease: A Protocol for a Controlled Study	Records marked as ineligible by automation tools
488	Mohseni Z, Mohamadi R, Habibi SAH, Saffarian A, Abolghasemi J	2023	Voice improvement following conventional speech therapy combined with singing intervention in people with Parkinson's disease: A three-arm randomised controlled trial	Records marked as ineligible by automation tools
489	Alloni A, Quaglini S, Panzarasa S, Sinforiani E, Bernini S	2018	Evaluation of an ontology-based system for computerized cognitive rehabilitation	Records marked as ineligible by automation tools
490	Bytowska ZK, Korewo-Labelle D, Berezka P, Kowalski K, Przewłócka K, Libionka W, et al.	2023	Effect of 12-Week BMI-Based Vitamin D(3) Supplementation in Parkinson's Disease with Deep Brain Stimulation on Physical Performance, Inflammation, and Vitamin D Metabolites	Records marked as ineligible by automation tools
491	Sarkar S, Raymick J, Imam S	2016	Neuroprotective and Therapeutic Strategies against Parkinson's Disease: Recent Perspectives	Records marked as ineligible by automation tools
492	Gálvez G, Recuero M, Canuet L, Del-Pozo F	2018	Short-Term Effects of Binaural Beats on EEG Power, Functional Connectivity, Cognition, Gait and Anxiety in Parkinson's Disease	Records marked as ineligible by automation tools
493	Furnari A, Calabrò RS, De Cola MC, Bartolo M, Castelli A, Mapelli A, et al.	2017	Robotic-assisted gait training in Parkinson's disease: a three-month follow-up randomized clinical trial	Records marked as ineligible by automation tools
494	Pinelli G, Siri C, Ranghetti A, Cereda V, Maestri R, Canesi M	2024	Can we add whey protein supplementation in patients with Parkinson's disease without interfering with levodopa response?	Records marked as ineligible by automation tools
495	Alwardat M, Etoom M, Al Dajah S, Schirinzi T, Di Lazzaro G, Sinibaldi Salimei P, et al.	2018	Effectiveness of robot-assisted gait training on motor impairments in people with Parkinson's disease: a systematic review and meta-analysis	Records marked as ineligible by automation tools
496	Braun SM, Wade DT, Beurskens AJ	2011	Use of movement imagery in neurorehabilitation: researching effects of a complex intervention	Records marked as ineligible by automation tools
497	Stocchi F, Sale P, Kleiner AF, Casali M, Cimolin V, de Pandis F, et al.	2015	Long-term effects of automated mechanical peripheral stimulation on gait patterns of patients with Parkinson's disease	Records marked as ineligible by automation tools
498	Antonsson M, Johansson K, Bonde Dalemo A, Ivehorn Axelsson C, Burge Å, Lesueur U, et al.	2024	Effect of expiratory muscle strength training on voice and speech: An exploratory study in persons with Parkinson's disease or multiple sclerosis	Records marked as ineligible by automation tools
499	Kim JY, Kim H	2023	Effects of behavioural swallowing therapy in patients with Parkinson's disease: A systematic review	Records marked as ineligible by automation tools
500	Hawkins BL, Van Puymbroeck M, Walter A, Sharp J, Woshkolup K, Urrea-Mendoza E, et al.	2018	Perceived Activities and Participation Outcomes of a Yoga Intervention for Individuals with Parkinson's Disease: A Mixed Methods Study	Records marked as ineligible by automation tools
501	Kawashima N, Hasegawa K, Iijima M, Nagami K, Makimura T, Kumon A, et al.	2022	Efficacy of Wearable Device Gait Training on Parkinson's Disease: A Randomized Controlled Open-label Pilot Study	Records marked as ineligible by automation tools
502	Cioni M, Richards CL, Malouin F, Bedard PJ, Lemieux R	1997	Characteristics of the electromyographic patterns of lower limb muscles during gait in patients with Parkinson's disease when OFF and ON L-Dopa treatment	Records marked as ineligible by automation tools
503	Choi I, Park S, Lee SH, Seo JW, Seol IC, Kim YS, et al.	2024	Effectiveness and Safety of Meridian Activation Remedy System for Alleviating Motor Symptoms in Parkinson's Disease: an Observational Study	Records marked as ineligible by automation tools
504	Cascaes da Silva F, Iop Rda R, Domingos Dos Santos P, Aguiar Bezerra de Melo LM, Barbosa Gutierres Filho PJ, da Silva R	2016	Effects of Physical-Exercise-Based Rehabilitation Programs on the Quality of Life of Patients With Parkinson's Disease: A Systematic Review of Randomized Controlled Trials	Records marked as ineligible by automation tools
505	Pääsuke M, Ereline J, Gapeyeva H, Joost K, Mõttus K, Taba P	2004	Leg-extension strength and chair-rise performance in elderly women with Parkinson's disease	Records marked as ineligible by automation tools
506	Rosenfeldt AB, Penko AL, Bazyk AS, Streicher MC, Dey T, Alberts JL	2019	The Two Minute Walk Test Overground and on a Self-Paced Treadmill Detects Dual Task Deficits in Individuals With Parkinson's Disease	Records marked as ineligible by automation tools
507	Lazaro R	2021	The Immediate Effect of Trunk Weighting on Balance and Functional Measures of People with Parkinson's Disease: A Feasibility Study	Records marked as ineligible by automation tools
508	del Pozo-Cruz B, Adsuar JC, Parraca JA, del Pozo-Cruz J, Olivares PR, Gusi N	2012	Using whole-body vibration training in patients affected with common neurological diseases: a systematic literature review	Records marked as ineligible by automation tools
509	Donoyama N, Ohkoshi N	2012	Effects of traditional Japanese massage therapy on various symptoms in patients with Parkinson's disease: a case-series study	Records marked as ineligible by automation tools
510	Doo KH, Lee JH, Cho SY, Jung WS, Moon SK, Park JM, et al.	2015	A Prospective Open-Label Study of Combined Treatment for Idiopathic Parkinson's Disease Using Acupuncture and Bee Venom Acupuncture as an Adjunctive Treatment	Records marked as ineligible by automation tools
511	Duncan RP, Earhart GM	2014	Are the effects of community-based dance on Parkinson disease severity, balance, and functional mobility reduced with time? A 2-year prospective pilot study	Records marked as ineligible by automation tools
512	Eng ML, Lyons KE, Greene MS, Pahwa R	2006	Open-label trial regarding the use of acupuncture and yin tui na in Parkinson's disease outpatients: a pilot study on efficacy, tolerability, and quality of life	Records marked as ineligible by automation tools
513	Solla P, Cugusi L, Bertoli M, Cereatti A, Della Croce U, Pani D, et al.	2019	Sardinian Folk Dance for Individuals with Parkinson's Disease: A Randomized Controlled Pilot Trial	Records marked as ineligible by automation tools
514	Bullock-Saxton J, Lehn A, Laakso EL	2021	Exploring the Effect of Combined Transcranial and Intra-Oral Photobiomodulation Therapy Over a Four-Week Period on Physical and Cognitive Outcome Measures for People with Parkinson's Disease: A Randomized Double-Blind Placebo-Controlled Pilot Study	Records marked as ineligible by automation tools
515	Schenkman M, Cutson TM, Kuchibhatla M, Chandler J, Pieper CF, Ray L, et al.	1998	Exercise to improve spinal flexibility and function for people with Parkinson's disease: a randomized, controlled trial	Records marked as ineligible by automation tools
516	Brienesse LA, Emerson MN	2013	Effects of resistance training for people with Parkinson's disease: a systematic review	Records marked as ineligible by automation tools
517	Hewitt J, Goodall S, Clemson L, Henwood T, Refshauge K	2018	Progressive Resistance and Balance Training for Falls Prevention in Long-Term Residential Aged Care: A Cluster Randomized Trial of the Sunbeam Program	Records marked as ineligible by automation tools
518	Barbic F, Galli M, Dalla Vecchia L, Canesi M, Cimolin V, Porta A, et al.	2014	Effects of mechanical stimulation of the feet on gait and cardiovascular autonomic control in Parkinson's disease	Records marked as ineligible by automation tools
519	Helgerud J, Thomsen SN, Hoff J, Strandbråten A, Leivseth G, Unhjem R, et al.	2020	Maximal strength training in patients with Parkinson's disease: impact on efferent neural drive, force-generating capacity, and functional performance	Records marked as ineligible by automation tools
520	Kathia MM, Duplea SG, Bommarito JC, Hinks A, Leake E, Shannon J, et al.	2024	High-intensity interval versus moderate-intensity continuous cycling training in Parkinson's disease: a randomized trial	Records marked as ineligible by automation tools
521	Silva-Batista C, Mattos EC, Corcos DM, Wilson JM, Heckman CJ, Kanegusuku H, et al.	2017	Resistance training with instability is more effective than resistance training in improving spinal inhibitory mechanisms in Parkinson's disease	Records marked as ineligible by automation tools
522	Jiang X, Zhou J, Chen Q, Xu Q, Wang S, Yuan L, et al.	2024	Effect of robot-assisted gait training on motor dysfunction in Parkinson's patients:A systematic review and meta-analysis	Records marked as ineligible by automation tools
523	Xu H, Liu H	2024	Effects of ankle isokinetic training on muscle strength and balance amongst older women with mild Parkinson's disease: A randomised trial	Records marked as ineligible by automation tools
524	Kubo M, Holt KG, Saltzman E, Wagenaar RC	2006	Changes in axial stiffness of the trunk as a function of walking speed	Records marked as ineligible by automation tools
525	Banks HC, Lemos T, Oliveira LAS, Ferreira AS	2024	Short-term effects of Pilates-based exercise on upper limb strength and function in people with Parkinson's disease	Records marked as ineligible by automation tools
526	Clael S, David FJ, Brandão E, Bezerra L	2023	Cross-education in people with Parkinson's disease, a short-term randomized controlled trial	Records marked as ineligible by automation tools
527	De Santis KK, Kaplan I	2020	The motor and the non-motor outcomes of Nordic Walking in Parkinson's disease: A systematic review	Records marked as ineligible by automation tools
528	Duarte GP, Ferraz DD, Trippo KV, Novais MCM, Sales M, Ribeiro N, et al.	2023	Effects of three physical exercise modalities on respiratory function of older adults with Parkinson's disease: A randomized clinical trial	Records marked as ineligible by automation tools
529	Negrini S, Bissolotti L, Ferraris A, Noro F, Bishop MD, Villafañe JH	2017	Nintendo Wii Fit for balance rehabilitation in patients with Parkinson's disease: A comparative study	Records marked as ineligible by automation tools
530	Silva RDN, Afonso SV, Felipe LR, Oliveira RA, Patrizzi Martins LJ, Pascucci Sande de Souza LA	2021	Dual-task intervention based on trail making test: Effects on Parkinson's disease	Records marked as ineligible by automation tools
531	Trigueiro LC, Gama GL, Ribeiro TS, Ferreira LG, Galvão É R, Silva EM, et al.	2017	Influence of treadmill gait training with additional load on motor function, postural instability and history of falls for individuals with Parkinson's disease: A randomized clinical trial	Records marked as ineligible by automation tools
532	Nozaki T, Sugiyama K, Yagi S, Yoshikawa E, Kanno T, Asakawa T, et al.	2013	Effect of subthalamic nucleus stimulation during exercise on the mesolimbocortical dopaminergic region in Parkinson's disease: a positron emission tomography study	Records marked as ineligible by automation tools
533	Walker JE, Albers JW, Tourtellotte WW, Henderson WG, Potvin AR, Smith A	1972	A qualitative and quantitative evaluation of amantadine in the treatment of Parkinson's disease	Records marked as ineligible by automation tools
534	Kaur M, Sharma N, Srivastav AK	2020	Letter to Editor "Effects of handwriting exercise on functional outcome in Parkinson disease: A randomized controlled trial"	Records marked as ineligible by automation tools
535	Reis Menezes J, Bernhart Carra R, Aline Nunes G, da Silva Simões J, Jacobsen Teixeira M, Paiva Duarte K, et al.	2020	Transcutaneous magnetic spinal cord stimulation for freezing of gait in Parkinson's disease	Records marked as ineligible by automation tools
536	Vorasoot N, Termsarasab P, Thadanipon K, Pulkes T	2020	Effects of handwriting exercise on functional outcome in Parkinson disease: A randomized controlled trial	Records marked as ineligible by automation tools
537	Gao X, Zhang H, Fu X, Yang Y, Dou J	2024	The effect of home-based exercise on motor and non-motor symptoms with Parkinson's disease patients: A systematic review and network meta-analysis	Records marked as ineligible by automation tools
538	Wolk SI, Douglas CJ	1992	Clozapine treatment of psychosis in Parkinson's disease: a report of five consecutive cases	Records marked as ineligible by automation tools
539	So HY, Kim SR, Kim S, Park YS, Jo S, Park KW, et al.	2023	Effect of Home-Based Self-Management Intervention for Community-Dwelling Patients with Early Parkinson's Disease: A Feasibility Study	Records marked as ineligible by automation tools
540	Çoban F, Belgen Kaygısız B, Selcuk F	2021	Effect of clinical Pilates training on balance and postural control in patients with Parkinson's disease: a randomized controlled trial	Records marked as ineligible by automation tools
541	Arfa-Fatollahkhani P, Safar Cherati A, Habibi SAH, Shahidi GA, Sohrabi A, Zamani B	2019	Effects of treadmill training on the balance, functional capacity and quality of life in Parkinson's disease: A randomized clinical trial	Records marked as ineligible by automation tools
542	Moratelli JA, Delabary MDS, Curi VS, Passos-Monteiro E, Swarowsky A, Haas AN, et al.	2023	An Exploratory Study on the Effect of 2 Brazilian Dance Protocols on Motor Aspects and Quality of Life of Individuals with Parkinson's Disease	Records marked as ineligible by automation tools
543	Pinto C, Figueiredo C, Mabilia V, Cruz T, Jeffrey ER, Pagnussat AS	2023	A Safe and Feasible Online Dance Intervention for Older Adults With and Without Parkinson's Disease	Records marked as ineligible by automation tools
544	Rose MH, Løkkegaard A, Sonne-Holm S, Jensen BR	2013	Effects of training and weight support on muscle activation in Parkinson's disease	Records marked as ineligible by automation tools
545	Yang WC, Wang HK, Wu RM, Lo CS, Lin KH	2016	Home-based virtual reality balance training and conventional balance training in Parkinson's disease: A randomized controlled trial	Records marked as ineligible by automation tools
546	Steffen T, Petersen C, Dvorak L	2012	Community-based exercise and wellness program for people diagnosed with Parkinson disease: experiences from a 10-month trial	Records marked as ineligible by automation tools
547	Camicioli R, Oken BS, Sexton G, Kaye JA, Nutt JG	1998	Verbal fluency task affects gait in Parkinson's disease with motor freezing	Records marked as ineligible by automation tools
548	Marumoto K, Yokoyama K, Inoue T, Yamamoto H, Kawami Y, Nakatani A, et al.	2019	Inpatient Enhanced Multidisciplinary Care Effects on the Quality of Life for Parkinson Disease: A Quasi-Randomized Controlled Trial	Records marked as ineligible by automation tools
549	Del Din S, Galna B, Lord S, Nieuwboer A, Bekkers EMJ, Pelosin E, et al.	2020	Falls Risk in Relation to Activity Exposure in High-Risk Older Adults	Records marked as ineligible by automation tools
550	Mirelman A, Maidan I, Herman T, Deutsch JE, Giladi N, Hausdorff JM	2011	Virtual reality for gait training: can it induce motor learning to enhance complex walking and reduce fall risk in patients with Parkinson's disease?	Records marked as ineligible by automation tools
551	Pelosin E, Cerulli C, Ogliastro C, Lagravinese G, Mori L, Bonassi G, et al.	2020	A Multimodal Training Modulates Short Afferent Inhibition and Improves Complex Walking in a Cohort of Faller Older Adults With an Increased Prevalence of Parkinson's Disease	Records marked as ineligible by automation tools
552	Bryant MS, Workman CD, Jamal F, Meng H, Jackson GR	2018	Feasibility study: Effect of hand resistance exercise on handwriting in Parkinson's disease and essential tremor	Records marked as ineligible by automation tools
553	Altmann LJ, Stegemöller E, Hazamy AA, Wilson JP, Bowers D, Okun MS, et al.	2016	Aerobic Exercise Improves Mood, Cognition, and Language Function in Parkinson's Disease: Results of a Controlled Study	Records marked as ineligible by automation tools
554	Costa A, Peppe A, Serafini F, Zabberoni S, Barban F, Caltagirone C, et al.	2014	Prospective memory performance of patients with Parkinson's disease depends on shifting aptitude: evidence from cognitive rehabilitation	Records marked as ineligible by automation tools
555	Roßkopf S, Wechsler TF, Tucha S, Mühlberger A	2024	Effects of facial biofeedback on hypomimia, emotion recognition, and affect in Parkinson's disease	Records marked as ineligible by automation tools
556	Mitarnun W, Mitranun W, Mitarnun W, Pangwong W	2022	Home-Based Walking Meditation Decreases Disease Severity in Parkinson's Disease: A Randomized Controlled Trial	Records marked as ineligible by automation tools
557	Barr J, Vangel R, Kanel P, Roytman S, Pongmala C, Albin RL, et al.	2024	Topography of Cholinergic Nerve Terminal Vulnerability and Balance Self-Efficacy in Parkinson's Disease	Records marked as ineligible by automation tools
558	Yin J, Liu Y, Lyu W, Fan Y	2023	Tai Ji on Cognitive Function Improvement in Parkinson's Disease: A Meta-Analysis	Records marked as ineligible by automation tools
559	Poungvarin N, Prayoonwiwat N, Devahasatin V, Viriyavejakul A	1996	An open label trial of pergolide in Thai patients with Parkinson's disease	Records marked as ineligible by automation tools
560	Tuena C, Borghesi F, Bruni F, Cavedoni S, Maestri S, Riva G, et al.	2023	Technology-Assisted Cognitive Motor Dual-Task Rehabilitation in Chronic Age-Related Conditions: Systematic Review	Records marked as ineligible by automation tools
561	Palacios-Navarro G, García-Magariño I, Ramos-Lorente P	2015	A Kinect-Based System for Lower Limb Rehabilitation in Parkinson's Disease Patients: a Pilot Study	Records marked as ineligible by automation tools
562	Parra AG, Gonzalez-Medina G, Perez-Cabezas V, Casuso-Holgado MJ, Vinolo-Gil MJ, García-Muñoz C	2023	Dropout Rate of Participants in Randomized Clinical Trials That Use Virtual Reality to Train Balance and Gait in Parkinson's Disease. A Systematic Review With Meta-analysis and Meta-regression	Records marked as ineligible by automation tools
563	Galli M, Cimolin V, De Pandis MF, Schwartz MH, Albertini G	2012	Use of the Gait Deviation index for the evaluation of patients with Parkinson's disease	Records marked as ineligible by automation tools
564	McKee KE, Hackney ME	2013	The effects of adapted tango on spatial cognition and disease severity in Parkinson's disease	Records marked as ineligible by automation tools
565	Haneishi E	2001	Effects of a music therapy voice protocol on speech intelligibility, vocal acoustic measures, and mood of individuals with Parkinson's disease	Records marked as ineligible by automation tools
566	Lee SJ, Dvorak AL, Manternach JN	2024	Therapeutic Singing and Semi-Occluded Vocal Tract Exercises for Individuals with Parkinson's Disease: A Randomized Controlled Trial of a Single Session Intervention	Records marked as ineligible by automation tools
567	Thompson S, Hays K, Weintraub A, Ketchum JM, Kowalski RG	2021	Rhythmic Auditory Stimulation and Gait Training in Traumatic Brain Injury: A Pilot Study	Records marked as ineligible by automation tools
568	Sekine M, Akay M, Tamura T, Higashi Y, Fujimoto T	2004	Fractal dynamics of body motion in patients with Parkinson's disease	Records marked as ineligible by automation tools
569	Bode M, Kalbe E, Liepelt-Scarfone I	2024	Cognition and Activity of Daily Living Function in people with Parkinson's disease	Records marked as ineligible by automation tools
570	Brooks DJ, Leinonen M, Kuoppamäki M, Nissinen H	2008	Five-year efficacy and safety of levodopa/DDCI and entacapone in patients with Parkinson's disease	Records marked as ineligible by automation tools
571	Ebersbach G, Grust U, Ebersbach A, Wegner B, Gandor F, Kühn AA	2015	Amplitude-oriented exercise in Parkinson's disease: a randomized study comparing LSVT-BIG and a short training protocol	Records marked as ineligible by automation tools
572	Gaßner H, Trutt E, Seifferth S, Friedrich J, Zucker D, Salhani Z, et al.	2022	Treadmill training and physiotherapy similarly improve dual task gait performance: a randomized-controlled trial in Parkinson's disease	Records marked as ineligible by automation tools
573	Lubik S, Fogel W, Tronnier V, Krause M, König J, Jost WH	2006	Gait analysis in patients with advanced Parkinson disease: different or additive effects on gait induced by levodopa and chronic STN stimulation	Records marked as ineligible by automation tools
574	Müller T, Muhlack S	2008	Impact of endurance exercise on levodopa-associated cortisol release and force increase in patients with Parkinson's disease	Records marked as ineligible by automation tools
575	Pupíková M, Rektorová I	2020	Non-pharmacological management of cognitive impairment in Parkinson's disease	Records marked as ineligible by automation tools
576	Rochester L, Nieuwboer A, Baker K, Hetherington V, Willems AM, Chavret F, et al.	2007	The attentional cost of external rhythmical cues and their impact on gait in Parkinson's disease: effect of cue modality and task complexity	Records marked as ineligible by automation tools
577	Vieregge P, Stolze H, Klein C, Heberlein I	1997	Gait quantitation in Parkinson's disease--locomotor disability and correlation to clinical rating scales	Records marked as ineligible by automation tools
578	Ransmayr G, Künig G, Neubauer M, Wagner M, Falk M	1995	Effect of age and disease duration on parkinsonian motor scores under levodopa therapy	Records marked as ineligible by automation tools
579	Schaefer S, Vogt T, Nowak T, Kann PH	2008	Pituitary function and the somatotrophic system in patients with idiopathic Parkinson's disease under chronic dopaminergic therapy	Records marked as ineligible by automation tools
580	Álvarez I, Latorre J, Aguilar M, Pastor P, Llorens R	2020	Validity and sensitivity of instrumented postural and gait assessment using low-cost devices in Parkinson's disease	Records marked as ineligible by automation tools
581	Barry G, Galna B, Rochester L	2014	The role of exergaming in Parkinson's disease rehabilitation: a systematic review of the evidence	Records marked as ineligible by automation tools
582	Beck Y, Herman T, Brozgol M, Giladi N, Mirelman A, Hausdorff JM	2018	SPARC: a new approach to quantifying gait smoothness in patients with Parkinson's disease	Records marked as ineligible by automation tools
583	Bonanno M, Maggio MG, Quartarone A, De Nunzio AM, Calabrò RS	2024	Simulating space walking: a systematic review on anti-gravity technology in neurorehabilitation	Records marked as ineligible by automation tools
584	Calabrò RS, Naro A, Filoni S, Pullia M, Billeri L, Tomasello P, et al.	2019	Walking to your right music: a randomized controlled trial on the novel use of treadmill plus music in Parkinson's disease	Records marked as ineligible by automation tools
585	Cikajlo I, Peterlin Potisk K	2019	Advantages of using 3D virtual reality based training in persons with Parkinson's disease: a parallel study	Records marked as ineligible by automation tools
586	Conway ZJ, Silburn PA, Perera T, O'Maley K, Cole MH	2021	Low-frequency STN-DBS provides acute gait improvements in Parkinson's disease: a double-blinded randomised cross-over feasibility trial	Records marked as ineligible by automation tools
587	Gallagher R, Damodaran H, Werner WG, Powell W, Deutsch JE	2016	Auditory and visual cueing modulate cycling speed of older adults and persons with Parkinson's disease in a Virtual Cycling (V-Cycle) system	Records marked as ineligible by automation tools
588	Galna B, Jackson D, Schofield G, McNaney R, Webster M, Barry G, et al.	2014	Retraining function in people with Parkinson's disease using the Microsoft kinect: game design and pilot testing	Records marked as ineligible by automation tools
589	Kim A, Darakjian N, Finley JM	2017	Walking in fully immersive virtual environments: an evaluation of potential adverse effects in older adults and individuals with Parkinson's disease	Records marked as ineligible by automation tools
590	Kwon SH, Park JK, Koh YH	2023	A systematic review and meta-analysis on the effect of virtual reality-based rehabilitation for people with Parkinson's disease	Records marked as ineligible by automation tools
591	Langer A, Hansen C, Roth D, Santer A, Flotz A, Gruber J, et al.	2024	Vertical locomotion improves horizontal locomotion: effects of climbing on gait and other mobility aspects in Parkinson's disease. A secondary analysis from a randomized controlled trial	Records marked as ineligible by automation tools
592	Lee M, Youm C, Jeon J, Cheon SM, Park H	2018	Validity of shoe-type inertial measurement units for Parkinson's disease patients during treadmill walking	Records marked as ineligible by automation tools
593	Maslivec A, Fielding A, Wilson M, Norris M, Young W	2020	'Recoupling' the attentional and motor control of preparatory postural adjustments to overcome freezing of gait in Parkinson's	Records marked as ineligible by automation tools
594	Meng L, Shi Y, Zhao H, Wang D, Zhu X, Ming D	2024	The inertial-based gait normalcy index of dual task cost during turning quantifies gait automaticity improvement in early-stage Parkinson's rehabilitation	Records marked as ineligible by automation tools
595	Nguyen H, Lebel K, Boissy P, Bogard S, Goubault E, Duval C	2017	Auto detection and segmentation of daily living activities during a Timed Up and Go task in people with Parkinson's disease using multiple inertial sensors	Records marked as ineligible by automation tools
596	Nuic D, Vinti M, Karachi C, Foulon P, Van Hamme A, Welter ML	2018	The feasibility and positive effects of a customised videogame rehabilitation programme for freezing of gait and falls in Parkinson's disease patients: a pilot study	Records marked as ineligible by automation tools
597	Picelli A, Tamburin S, Passuello M, Waldner A, Smania N	2014	Robot-assisted arm training in patients with Parkinson's disease: a pilot study	Records marked as ineligible by automation tools
598	Pisano F, Mellace D, Fugatti A, Aiello EN, Diotti S, Curti B, et al.	2024	Cerebellar tDCS combined with augmented reality treadmill for freezing of gait in Parkinson's disease: a randomized controlled trial	Records marked as ineligible by automation tools
599	Shih MC, Wang RY, Cheng SJ, Yang YR	2016	Effects of a balance-based exergaming intervention using the Kinect sensor on posture stability in individuals with Parkinson's disease: a single-blinded randomized controlled trial	Records marked as ineligible by automation tools
600	Skrzatek A, Nuic D, Cherif S, Beranger B, Gallea C, Bardinet E, et al.	2024	Brain modulation after exergaming training in advanced forms of Parkinson's disease: a randomized controlled study	Records marked as ineligible by automation tools
601	Summa S, Basteris A, Betti E, Sanguineti V	2015	Adaptive training with full-body movements to reduce bradykinesia in persons with Parkinson's disease: a pilot study	Records marked as ineligible by automation tools
602	Warlop T, Detrembleur C, Buxes Lopez M, Stoquart G, Lejeune T, Jeanjean A	2017	Does Nordic Walking restore the temporal organization of gait variability in Parkinson's disease?	Records marked as ineligible by automation tools
603	Yu J, Wu J, Lu J, Wei X, Zheng K, Liu B, et al.	2023	Efficacy of virtual reality training on motor performance, activity of daily living, and quality of life in patients with Parkinson's disease: an umbrella review comprising meta-analyses of randomized controlled trials	Records marked as ineligible by automation tools
604	Yuan RY, Chen SC, Peng CW, Lin YN, Chang YT, Lai CH	2020	Effects of interactive video-game-based exercise on balance in older adults with mild-to-moderate Parkinson's disease	Records marked as ineligible by automation tools
605	Agosta F, Gatti R, Sarasso E, Volonté MA, Canu E, Meani A, et al.	2017	Brain plasticity in Parkinson's disease with freezing of gait induced by action observation training	Records marked as ineligible by automation tools
606	Ferrazzoli D, Ortelli P, Riboldazzi G, Maestri R, Frazzitta G	2018	Effectiveness of Rotigotine plus intensive and goal-based rehabilitation versus Rotigotine alone in "de-novo" Parkinsonian subjects: a randomized controlled trial with 18-month follow-up	Records marked as ineligible by automation tools
607	Gerschlager W, Bloem BR, Alesch F, Lang W, Deecke L, Cunnington R	2001	Bilateral subthalamic nucleus stimulation does not improve prolonged P300 latencies in Parkinson's disease	Records marked as ineligible by automation tools
608	Gervais-Bernard H, Xie-Brustolin J, Mertens P, Polo G, Klinger H, Adamec D, et al.	2009	Bilateral subthalamic nucleus stimulation in advanced Parkinson's disease: five year follow-up	Records marked as ineligible by automation tools
609	Griffin HJ, Greenlaw R, Limousin P, Bhatia K, Quinn NP, Jahanshahi M	2011	The effect of real and virtual visual cues on walking in Parkinson's disease	Records marked as ineligible by automation tools
610	Haapaniemi TH, Kallio MA, Korpelainen JT, Suominen K, Tolonen U, Sotaniemi KA, et al.	2000	Levodopa, bromocriptine and selegiline modify cardiovascular responses in Parkinson's disease	Records marked as ineligible by automation tools
611	Hasan SM, Alshafie S, Hasabo EA, Saleh M, Elnaiem W, Qasem A, et al.	2022	Efficacy of dance for Parkinson's disease: a pooled analysis of 372 patients	Records marked as ineligible by automation tools
612	Hvingelby VS, Glud AN, Sørensen JCH, Tai Y, Andersen ASM, Johnsen E, et al.	2022	Interventions to improve gait in Parkinson's disease: a systematic review of randomized controlled trials and network meta-analysis	Records marked as ineligible by automation tools
613	Keus SH, Bloem BR, Verbaan D, de Jonge PA, Hofman M, van Hilten BJ, et al.	2004	Physiotherapy in Parkinson's disease: utilisation and patient satisfaction	Records marked as ineligible by automation tools
614	Krystkowiak P, Blatt JL, Bourriez JL, Duhamel A, Perina M, Kemoun G, et al.	2001	Chronic bilateral pallidal stimulation and levodopa do not improve gait in the same way in Parkinson's disease: a study using a video motion analysis system	Records marked as ineligible by automation tools
615	Kwok JYY, Smith R, Chan LML, Lam LCC, Fong DYT, Choi EPH, et al.	2022	Managing freezing of gait in Parkinson's disease: a systematic review and network meta-analysis	Records marked as ineligible by automation tools
616	Lee JY, Oh S, Kim JM, Kim JS, Oh E, Kim HT, et al.	2013	Intravenous amantadine on freezing of gait in Parkinson's disease: a randomized controlled trial	Records marked as ineligible by automation tools
617	Leocadi M, Canu E, Sarasso E, Gardoni A, Basaia S, Calderaro D, et al.	2024	Dual-task gait training improves cognition and resting-state functional connectivity in Parkinson's disease with postural instability and gait disorders	Records marked as ineligible by automation tools
618	Lin S, Gao C, Li H, Huang P, Ling Y, Chen Z, et al.	2023	Wearable sensor-based gait analysis to discriminate early Parkinson's disease from essential tremor	Records marked as ineligible by automation tools
619	Lizarraga KJ, Jagid JR, Luca CC	2016	Comparative effects of unilateral and bilateral subthalamic nucleus deep brain stimulation on gait kinematics in Parkinson's disease: a randomized, blinded study	Records marked as ineligible by automation tools
620	Pellecchia MT, Grasso A, Biancardi LG, Squillante M, Bonavita V, Barone P	2004	Physical therapy in Parkinson's disease: an open long-term rehabilitation trial	Records marked as ineligible by automation tools
621	Sarasso E, Gardoni A, Tettamanti A, Agosta F, Filippi M, Corbetta D	2022	Virtual reality balance training to improve balance and mobility in Parkinson's disease: a systematic review and meta-analysis	Records marked as ineligible by automation tools
622	Schmidt N, Tödt I, Berg D, Schlenstedt C, Folkerts AK, Ophey A, et al.	2021	Memory enhancement by multidomain group cognitive training in patients with Parkinson's disease and mild cognitive impairment: long-term effects of a multicenter randomized controlled trial	Records marked as ineligible by automation tools
623	Sidiropoulos C, Walsh R, Meaney C, Poon YY, Fallis M, Moro E	2013	Low-frequency subthalamic nucleus deep brain stimulation for axial symptoms in advanced Parkinson's disease	Records marked as ineligible by automation tools
624	Stocchi F, Barbato L, Bramante L, Nordera G, Vacca L, Ruggieri S	1996	Fluctuating parkinsonism: a pilot study of single afternoon dose of levodopa methyl ester	Records marked as ineligible by automation tools
625	Vrancken AM, Allum JH, Peller M, Visser JE, Esselink RA, Speelman JD, et al.	2005	Effect of bilateral subthalamic nucleus stimulation on balance and finger control in Parkinson's disease	Records marked as ineligible by automation tools
626	Welter ML, Demain A, Ewenczyk C, Czernecki V, Lau B, El Helou A, et al.	2015	PPNa-DBS for gait and balance disorders in Parkinson's disease: a double-blind, randomised study	Records marked as ineligible by automation tools
627	Werner WG, Gentile AM	2010	Improving gait and promoting retention in individuals with Parkinson's disease: a pilot study	Records marked as ineligible by automation tools
628	Xie J, Krack P, Benabid AL, Pollak P	2001	Effect of bilateral subthalamic nucleus stimulation on parkinsonian gait	Records marked as ineligible by automation tools
629	Zhao Y, Nonnekes J, Storcken EJ, Janssen S, van Wegen EE, Bloem BR, et al.	2016	Feasibility of external rhythmic cueing with the Google Glass for improving gait in people with Parkinson's disease	Records marked as ineligible by automation tools
630	Abdo WF, Borm GF, Munneke M, Verbeek MM, Esselink RA, Bloem BR	2006	Ten steps to identify atypical parkinsonism	Records marked as ineligible by automation tools
631	Albanese A	2007	Can falls be prevented in Parkinson's disease?	Records marked as ineligible by automation tools
632	Arii Y, Sawada Y, Kawamura K, Miyake S, Taichi Y, Izumi Y, et al.	2014	Immediate effect of spinal magnetic stimulation on camptocormia in Parkinson's disease	Records marked as ineligible by automation tools
633	Ashburn A, Fazakarley L, Ballinger C, Pickering R, McLellan LD, Fitton C	2007	A randomised controlled trial of a home based exercise programme to reduce the risk of falling among people with Parkinson's disease	Records marked as ineligible by automation tools
634	Bejjani BP, Gervais D, Arnulf I, Papadopoulos S, Demeret S, Bonnet AM, et al.	2000	Axial parkinsonian symptoms can be improved: the role of levodopa and bilateral subthalamic stimulation	Records marked as ineligible by automation tools
635	Benninger DH, Lomarev M, Lopez G, Wassermann EM, Li X, Considine E, et al.	2010	Transcranial direct current stimulation for the treatment of Parkinson's disease	Records marked as ineligible by automation tools
636	Chivers Seymour K, Pickering R, Rochester L, Roberts HC, Ballinger C, Hulbert S, et al.	2019	Multicentre, randomised controlled trial of PDSAFE, a physiotherapist-delivered fall prevention programme for people with Parkinson's	Records marked as ineligible by automation tools
637	Collett J, Franssen M, Meaney A, Wade D, Izadi H, Tims M, et al.	2017	Phase II randomised controlled trial of a 6-month self-managed community exercise programme for people with Parkinson's disease	Records marked as ineligible by automation tools
638	Ferrazzoli D, Ortelli P, Zivi I, Cian V, Urso E, Ghilardi MF, et al.	2018	Efficacy of intensive multidisciplinary rehabilitation in Parkinson's disease: a randomised controlled study	Records marked as ineligible by automation tools
639	Goodwin VA, Richards SH, Henley W, Ewings P, Taylor AH, Campbell JL	2011	An exercise intervention to prevent falls in people with Parkinson's disease: a pragmatic randomised controlled trial	Records marked as ineligible by automation tools
640	Grabli D, Karachi C, Welter ML, Lau B, Hirsch EC, Vidailhet M, et al.	2012	Normal and pathological gait: what we learn from Parkinson's disease	Records marked as ineligible by automation tools
641	Hirsch MA, Hammond FM	2007	Cueing training in persons with Parkinson's disease	Records marked as ineligible by automation tools
642	Jöbges M, Heuschkel G, Pretzel C, Illhardt C, Renner C, Hummelsheim H	2004	Repetitive training of compensatory steps: a therapeutic approach for postural instability in Parkinson's disease	Records marked as ineligible by automation tools
643	Kim R, Choi S, Kang N, Park K, Shin H, Lee H, et al.	2024	Effects of high-intensity interval training and moderate-intensity continuous training on non-motor symptoms in patients with Parkinson's disease: a randomised pilot trial	Records marked as ineligible by automation tools
644	Merello M, Starkstein S, Nouzeilles MI, Kuzis G, Leiguarda R	2001	Bilateral pallidotomy for treatment of Parkinson's disease induced corticobulbar syndrome and psychic akinesia avoidable by globus pallidus lesion combined with contralateral stimulation	Records marked as ineligible by automation tools
645	Müller T, Muhlack S	2010	Effect of exercise on reactivity and motor behaviour in patients with Parkinson's disease	Records marked as ineligible by automation tools
646	Nieuwboer A, Kwakkel G, Rochester L, Jones D, van Wegen E, Willems AM, et al.	2007	Cueing training in the home improves gait-related mobility in Parkinson's disease: the RESCUE trial	Records marked as ineligible by automation tools
647	Pogarell O, Gasser T, van Hilten JJ, Spieker S, Pollentier S, Meier D, et al.	2002	Pramipexole in patients with Parkinson's disease and marked drug resistant tremor: a randomised, double blind, placebo controlled multicentre study	Records marked as ineligible by automation tools
648	Rodriguez-Oroz MC, Zamarbide I, Guridi J, Palmero MR, Obeso JA	2004	Efficacy of deep brain stimulation of the subthalamic nucleus in Parkinson's disease 4 years after surgery: double blind and open label evaluation	Records marked as ineligible by automation tools
649	van der Kolk NM, de Vries NM, Penko AL, van der Vlugt M, Mulder AA, Post B, et al.	2018	A remotely supervised home-based aerobic exercise programme is feasible for patients with Parkinson's disease: results of a small randomised feasibility trial	Records marked as ineligible by automation tools
650	Vokaer M, Azar NA, de Beyl DZ	2003	Effects of levodopa on upper limb mobility and gait in Parkinson's disease	Records marked as ineligible by automation tools
651	Christiansen C, Moore C, Schenkman M, Kluger B, Kohrt W, Delitto A, et al.	2017	Factors Associated With Ambulatory Activity in De Novo Parkinson Disease	Records marked as ineligible by automation tools
652	Dibble LE, Foreman KB, Addison O, Marcus RL, LaStayo PC	2015	Exercise and medication effects on persons with Parkinson disease across the domains of disability: a randomized clinical trial	Records marked as ineligible by automation tools
653	Girnis JL, Cavanaugh JT, Baker TC, Duncan RP, Fulford D, LaValley MP, et al.	2023	Natural Walking Intensity in Persons With Parkinson Disease	Records marked as ineligible by automation tools
654	Hackney ME, Kantorovich S, Levin R, Earhart GM	2007	Effects of tango on functional mobility in Parkinson's disease: a preliminary study	Records marked as ineligible by automation tools
655	Hubble RP, Silburn PA, Naughton GA, Cole MH	2019	Trunk Exercises Improve Balance in Parkinson Disease: A Phase II Randomized Controlled Trial	Records marked as ineligible by automation tools
656	Kegelmeyer DA, Minarsch R, Kostyk SK, Kline D, Smith R, Kloos AD	2024	Use of a Robotic Walking Device for Home and Community Mobility in Parkinson Disease: A Randomized Controlled Trial	Records marked as ineligible by automation tools
657	King LA, Wilhelm J, Chen Y, Blehm R, Nutt J, Chen Z, et al.	2015	Effects of Group, Individual, and Home Exercise in Persons With Parkinson Disease: A Randomized Clinical Trial	Records marked as ineligible by automation tools
658	Klamroth S, Gaßner H, Winkler J, Eskofier B, Klucken J, Pfeifer K, et al.	2019	Interindividual Balance Adaptations in Response to Perturbation Treadmill Training in Persons With Parkinson Disease	Records marked as ineligible by automation tools
659	Klamroth S, Steib S, Devan S, Pfeifer K	2016	Effects of Exercise Therapy on Postural Instability in Parkinson Disease: A Meta-analysis	Records marked as ineligible by automation tools
660	Klein PJ, Rivers L	2006	Taiji for individuals with Parkinson disease and their support partners: a program evaluation	Records marked as ineligible by automation tools
661	Landers MR, Navalta JW, Murtishaw AS, Kinney JW, Pirio Richardson S	2019	A High-Intensity Exercise Boot Camp for Persons With Parkinson Disease: A Phase II, Pragmatic, Randomized Clinical Trial of Feasibility, Safety, Signal of Efficacy, and Disease Mechanisms	Records marked as ineligible by automation tools
662	Lehman DA, Toole T, Lofald D, Hirsch MA	2005	Training with verbal instructional cues results in near-term improvement of gait in people with Parkinson disease	Records marked as ineligible by automation tools
663	Martin T, Weatherall M, Anderson TJ, MacAskill MR	2015	A Randomized Controlled Feasibility Trial of a Specific Cueing Program for Falls Management in Persons With Parkinson Disease and Freezing of Gait	Records marked as ineligible by automation tools
664	Potter K, Clarke M	2015	Commentary on "Effects of Group, Individual and Home Exercise in Persons With Parkinson's Disease: A Randomized Clinical Trial"	Records marked as ineligible by automation tools
665	Rafferty MR, Prodoehl J, Robichaud JA, David FJ, Poon C, Goelz LC, et al.	2017	Effects of 2 Years of Exercise on Gait Impairment in People With Parkinson Disease: The PRET-PD Randomized Trial	Records marked as ineligible by automation tools
666	Rawson KS, McNeely ME, Duncan RP, Pickett KA, Perlmutter JS, Earhart GM	2019	Exercise and Parkinson Disease: Comparing Tango, Treadmill, and Stretching	Records marked as ineligible by automation tools
667	Sparrow D, DeAngelis TR, Hendron K, Thomas CA, Saint-Hilaire M, Ellis T	2016	Highly Challenging Balance Program Reduces Fall Rate in Parkinson Disease	Records marked as ineligible by automation tools
668	Strouwen C, Molenaar E, Münks L, Broeder S, Ginis P, Bloem BR, et al.	2019	Determinants of Dual-Task Training Effect Size in Parkinson Disease: Who Will Benefit Most?	Records marked as ineligible by automation tools
669	van Beek JJW, van Wegen EEH, Bohlhalter S, Vanbellingen T	2019	Exergaming-Based Dexterity Training in Persons With Parkinson Disease: A Pilot Feasibility Study	Records marked as ineligible by automation tools
670	White DK, Wagenaar RC, Ellis T	2006	Monitoring activity in individuals with Parkinson disease: a validity study	Records marked as ineligible by automation tools
671	Zajac JA, Cavanaugh JT, Baker T, Colón-Semenza C, DeAngelis TR, Duncan RP, et al.	2021	Are Mobile Persons With Parkinson Disease Necessarily More Active?	Records marked as ineligible by automation tools
672	Zhou JH, Wang RY, Liu YT, Cheng SJ, Liu HH, Yang YR	2024	Improving Executive Function and Dual-Task Cost in Parkinson Disease: A Randomized Controlled Trial	Records marked as ineligible by automation tools
673	Capato TTC, Nonnekes J, de Vries NM, IntHout J, Barbosa ER, Bloem BR	2020	Effects of multimodal balance training supported by rhythmical auditory stimuli in people with advanced stages of Parkinson's disease: a pilot randomized clinical trial	Records marked as ineligible by automation tools
674	Luca CC, Nadayil G, Dong C, Nahab FB, Field-Fote E, Singer C	2017	Dalfampridine in Parkinson's disease related gait dysfunction: A randomized double blind trial	Records marked as ineligible by automation tools
675	Uhrbrand A, Stenager E, Pedersen MS, Dalgas U	2015	Parkinson's disease and intensive exercise therapy--a systematic review and meta-analysis of randomized controlled trials	Records marked as ineligible by automation tools
676	David FJ, Robichaud JA, Vaillancourt DE, Poon C, Kohrt WM, Comella CL, et al.	2016	Progressive resistance exercise restores some properties of the triphasic EMG pattern and improves bradykinesia: the PRET-PD randomized clinical trial	Records marked as ineligible by automation tools
677	Rogers MW, Kennedy R, Palmer S, Pawar M, Reising M, Martinez KM, et al.	2011	Postural preparation prior to stepping in patients with Parkinson's disease	Records marked as ineligible by automation tools
678	St George RJ, Carlson-Kuhta P, King LA, Burchiel KJ, Horak FB	2015	Compensatory stepping in Parkinson's disease is still a problem after deep brain stimulation randomized to STN or GPi	Records marked as ineligible by automation tools
679	Mack J, Okai D, Brown RG, Askey-Jones S, Chaudhuri KR, Martin A, et al.	2013	The role of self-awareness and cognitive dysfunction in Parkinson's disease with and without impulse-control disorder	Records marked as ineligible by automation tools
680	Rocchi L, Carlson-Kuhta P, Chiari L, Burchiel KJ, Hogarth P, Horak FB	2012	Effects of deep brain stimulation in the subthalamic nucleus or globus pallidus internus on step initiation in Parkinson disease: laboratory investigation	Records marked as ineligible by automation tools
681	Baram S, Karlsborg M, Bakke M	2020	Improvement of oral function and hygiene in Parkinson's disease: A randomised controlled clinical trial	Records marked as ineligible by automation tools
682	Baram S, Karlsborg M, Øzhayat EB, Bakke M	2021	Effect of orofacial physiotherapeutic and hygiene interventions on oral health-related quality of life in patients with Parkinson's disease: A randomised controlled trial	Records marked as ineligible by automation tools
683	Mazhar T, Jameel A, Sharif F, Asghar M	2023	Effects of conventional physical therapy with and without proprioceptive neuromuscular facilitation on balance, gait, and function in patients with Parkinson's disease	Records marked as ineligible by automation tools
684	Agley L, Hartley P, Duffill D, Iqbal A, Mackett A, Rennie KL, et al.	2024	Digital Intervention Promoting Physical Activity in People Newly Diagnosed with Parkinson's Disease: Feasibility and Acceptability of the Knowledge, Exercise-Efficacy and Participation (KEEP) Intervention	Records marked as ineligible by automation tools
685	Albrecht F, Pereira JB, Mijalkov M, Freidle M, Johansson H, Ekman U, et al.	2021	Effects of a Highly Challenging Balance Training Program on Motor Function and Brain Structure in Parkinson's Disease	Records marked as ineligible by automation tools
686	Athauda D, Wyse R, Brundin P, Foltynie T	2017	Is Exenatide a Treatment for Parkinson's Disease?	Records marked as ineligible by automation tools
687	Bane A, Wilson L, Jumper J, Spindler L, Wyatt P, Willoughby D	2024	Effects of Blood Flow Restriction Resistance Training on Autonomic and Endothelial Function in Persons with Parkinson's Disease	Records marked as ineligible by automation tools
688	Bourilhon J, Olivier C, You H, Collomb-Clerc A, Grabli D, Belaid H, et al.	2022	Pedunculopontine and Cuneiform Nuclei Deep Brain Stimulation for Severe Gait and Balance Disorders in Parkinson's Disease: Interim Results from a Randomized Double-Blind Clinical Trial	Records marked as ineligible by automation tools
689	Breit S, Milosevic L, Naros G, Cebi I, Weiss D, Gharabaghi A	2023	Structural-Functional Correlates of Response to Pedunculopontine Stimulation in a Randomized Clinical Trial for Axial Symptoms of Parkinson's Disease	Records marked as ineligible by automation tools
690	Capato TTC, de Vries NM, IntHout J, Barbosa ER, Nonnekes J, Bloem BR	2020	Multimodal Balance Training Supported by Rhythmical Auditory Stimuli in Parkinson's Disease: A Randomized Clinical Trial	Records marked as ineligible by automation tools
691	Carroll LM, Morris ME, O'Connor WT, Clifford AM	2020	Is Aquatic Therapy Optimally Prescribed for Parkinson's Disease? A Systematic Review and Meta-Analysis	Records marked as ineligible by automation tools
692	Dipasquale S, Meroni R, Sasanelli F, Messineo I, Piscitelli D, Perin C, et al.	2017	Physical Therapy Versus a General Exercise Programme in Patients with Hoehn Yahr Stage II Parkinson's Disease: A Randomized Controlled Trial	Records excluded by title and abstract
693	Domingos J, de Lima ALS, Steenbakkers-van der Pol T, Godinho C, Bloem BR, de Vries NM	2022	Boxing with and without Kicking Techniques for People with Parkinson's Disease: An Explorative Pilot Randomized Controlled Trial	Records excluded by title and abstract
694	Dorsey ER, Omberg L, Waddell E, Adams JL, Adams R, Ali MR, et al.	2020	Deep Phenotyping of Parkinson's Disease	Records excluded by title and abstract
695	Folkerts AK, Ernst M, Gollan R, Cryns N, Monsef I, Skoetz N, et al.	2024	Can Physical Exercise Be Considered as a Promising Enhancer of Global Cognition in People with Parkinson's Disease? Results of a Systematic Review and Meta-Analysis	Records excluded by title and abstract
696	Folkerts AK, Nielsen J, Gollan R, Lansu A, Solfronk D, Monsef I, et al.	2023	Physical Exercise as a Potential Treatment for Fatigue in Parkinson's Disease? A Systematic Review and Meta-Analysis of Pharmacological and Non-Pharmacological Interventions	Records excluded by title and abstract
697	Gallo PM, McIsaac TL, Garber CE	2013	Walking economy during cued versus non-cued treadmill walking in persons with Parkinson's disease	Records excluded by title and abstract
698	Li J, Aulakh N, Culum I, Roberts AC	2024	Adherence to Non-Pharmacological Interventions in Parkinson's Disease: A Rapid Evidence Assessment of the Literature	Records excluded by title and abstract
699	Lovegrove CJ, Sturkenboom I, Marsden J, Bannigan K	2024	Concept Mapping to Define Components for an Occupation-Based Intervention for Parkinson's Disease and Anxiety	Records excluded by title and abstract
700	Mak MKY, Wong-Yu ISK	2021	Six-Month Community-Based Brisk Walking and Balance Exercise Alleviates Motor Symptoms and Promotes Functions in People with Parkinson's Disease: A Randomized Controlled Trial	Records excluded by title and abstract
701	Mattson MP	2014	Interventions that improve body and brain bioenergetics for Parkinson's disease risk reduction and therapy	Records excluded by title and abstract
702	Murakami H, Momma Y, Nohara T, Mori Y, Futamura A, Sugita T, et al.	2016	Improvement in Language Function Correlates with Gait Improvement in Drug-naïve Parkinson's Disease Patients Taking Dopaminergic Medication	Records excluded by title and abstract
703	Nero H, Benka Wallén M, Franzén E, Conradsson D, Ståhle A, Hagströmer M	2016	Objectively Assessed Physical Activity and its Association with Balance, Physical Function and Dyskinesia in Parkinson's Disease	Records excluded by title and abstract
704	Oosterhof TH, Schootemeijer S, de Vries NM	2023	Clinical Trial Highlights - Interventions Promoting Physical Activity in Parkinson's Disease	Records excluded by title and abstract
705	Paschen S, Hansen C, Welzel J, Albrecht J, Atrsaei A, Aminian K, et al.	2022	Effect of Lower Limb vs. Abdominal Compression on Mobility in Orthostatic Hypotension: A Single-Blinded, Randomized, Controlled, Cross-Over Pilot Study in Parkinson's Disease	Records excluded by title and abstract
706	Schootemeijer S, Darweesh SKL, de Vries NM	2022	Clinical Trial Highlights - Aerobic Exercise for Parkinson's Disease	Records excluded by title and abstract
707	Schootemeijer S, van der Kolk NM, Ellis T, Mirelman A, Nieuwboer A, Nieuwhof F, et al.	2020	Barriers and Motivators to Engage in Exercise for Persons with Parkinson's Disease	Records excluded by title and abstract
708	Shoulson I, Arbatti L, Hosamath A, Eberly SW, Oakes D	2022	Longitudinal Cohort Study of Verbatim-Reported Postural Instability Symptoms as Outcomes for Online Parkinson's Disease Trials	Records excluded by title and abstract
709	Sterling NW, Cusumano JP, Shaham N, Piazza SJ, Liu G, Kong L, et al.	2015	Dopaminergic modulation of arm swing during gait among Parkinson's disease patients	Records excluded by title and abstract
710	Stuckenschneider T, Askew CD, Menêses AL, Baake R, Weber J, Schneider S	2019	The Effect of Different Exercise Modes on Domain-Specific Cognitive Function in Patients Suffering from Parkinson's Disease: A Systematic Review of Randomized Controlled Trials	Records excluded by title and abstract
711	Tamplin J, Morris ME, Marigliani C, Baker FA, Noffs G, Vogel AP	2020	ParkinSong: Outcomes of a 12-Month Controlled Trial of Therapeutic Singing Groups in Parkinson's Disease	Records excluded by title and abstract
712	van de Wetering-van Dongen VA, Kalf JG, van der Wees PJ, Bloem BR, Nijkrake MJ	2020	The Effects of Respiratory Training in Parkinson's Disease: A Systematic Review	Records excluded by title and abstract
713	Green AL, Wang S, Purvis S, Owen SL, Bain PG, Stein JF, et al.	2007	Identifying cardiorespiratory neurocircuitry involved in central command during exercise in humans	Records excluded by title and abstract
714	Zoladz JA, Majerczak J, Zeligowska E, Mencel J, Jaskolski A, Jaskolska A, et al.	2014	Moderate-intensity interval training increases serum brain-derived neurotrophic factor level and decreases inflammation in Parkinson's disease patients	Records excluded by title and abstract
715	Braun S, Beurskens A, Kleynen M, Schols J, Wade D	2011	Rehabilitation with mental practice has similar effects on mobility as rehabilitation with relaxation in people with Parkinson's disease: a multicentre randomised trial	Records excluded by title and abstract
716	Flynn A, Allen NE, Dennis S, Canning CG, Preston E	2019	Home-based prescribed exercise improves balance-related activities in people with Parkinson's disease and has benefits similar to centre-based exercise: a systematic review	Records excluded by title and abstract
717	Mak MK	2013	Repetitive transcranial magnetic stimulation combined with treadmill training can modulate corticomotor inhibition and improve walking performance in people with Parkinson's disease	Records excluded by title and abstract
718	Morris ME, Taylor NF, Watts JJ, Evans A, Horne M, Kempster P, et al.	2017	A home program of strength training, movement strategy training and education did not prevent falls in people with Parkinson's disease: a randomised trial	Records excluded by title and abstract
719	Nascimento LR, Boening A, Rocha RJ, do Carmo WA, Ada L	2024	Walking training with auditory cueing improves walking speed more than walking training alone in ambulatory people with Parkinson's disease: a systematic review	Records excluded by title and abstract
720	Costa-Ribeiro A, Maux A, Bosford T, Tenório Y, Marques D, Carneiro M, et al.	2016	Dopamine-independent effects of combining transcranial direct current stimulation with cued gait training on cortical excitability and functional mobility in Parkinson's disease	Records excluded by title and abstract
721	Elbers RG, van Wegen EE, Verhoef J, Kwakkel G	2013	Is gait speed a valid measure to predict community ambulation in patients with Parkinson's disease?	Records excluded by title and abstract
722	Hackney ME, Earhart GM	2009	Effects of dance on movement control in Parkinson's disease: a comparison of Argentine tango and American ballroom	Records excluded by title and abstract
723	Nieuwboer A, De Weerdt W, Dom R, Truyen M, Janssens L, Kamsma Y	2001	The effect of a home physiotherapy program for persons with Parkinson's disease	Records excluded by title and abstract
724	Shen X, Mak MK	2012	Repetitive step training with preparatory signals improves stability limits in patients with Parkinson's disease	Records excluded by title and abstract
725	Spina S, Facciorusso S, Cinone N, Armiento R, Picelli A, Avvantaggiato C, et al.	2021	Effectiveness of robotic balance training on postural instability in patients with mild Parkinson's disease: A pilot, single blind, randomized controlled trial	Records excluded by title and abstract
726	Baatile J, Langbein WE, Weaver F, Maloney C, Jost MB	2000	Effect of exercise on perceived quality of life of individuals with Parkinson's disease	Records excluded by title and abstract
727	Bunting-Perry L, Spindler M, Robinson KM, Noorigian J, Cianci HJ, Duda JE	2013	Laser light visual cueing for freezing of gait in Parkinson disease: A pilot study with male participants	Records excluded by title and abstract
728	Espay AJ, Baram Y, Dwivedi AK, Shukla R, Gartner M, Gaines L, et al.	2010	At-home training with closed-loop augmented-reality cueing device for improving gait in patients with Parkinson disease	Records excluded by title and abstract
729	Tefertiller C, Pharo B, Evans N, Winchester P	2011	Efficacy of rehabilitation robotics for walking training in neurological disorders: a review	Records excluded by title and abstract
730	Troche MS, Rosenbek JC, Okun MS, Sapienza CM	2014	Detraining outcomes with expiratory muscle strength training in Parkinson disease	Records excluded by title and abstract
731	Ridgel AL, Walter BL, Tatsuoka C, Walter EM, Colón-Zimmermann K, Welter E, et al.	2016	Enhanced Exercise Therapy in Parkinson's disease: A comparative effectiveness trial	Records excluded by title and abstract
732	Alves WM, Alves TG, Ferreira RM, Lima TA, Pimentel CP, Sousa EC, et al.	2019	Strength training improves the respiratory muscle strength and quality of life of elderly with Parkinson disease	Records excluded by title and abstract
733	Fernandes B, Barbieri FA, Marçal IR, VT DOA, Simieli L, Penedo T, et al.	2022	Hemodynamic response to exercise is impaired in individuals with Parkinson's disease	Records excluded by title and abstract
734	Zhu M, Zhang Y, Pan J, Fu C, Wang Y	2020	Effect of simplified Tai Chi exercise on relieving symptoms of patients with mild to moderate Parkinson's disease	Records excluded by title and abstract
735	Ni M, Signorile JF	2017	High-Speed Resistance Training Modifies Load-Velocity and Load-Power Relationships in Parkinson's Disease	Records excluded by title and abstract
736	Silva-Batista C, de Brito LC, Corcos DM, Roschel H, de Mello MT, Piemonte MEP, et al.	2017	Resistance Training Improves Sleep Quality in Subjects With Moderate Parkinson's Disease	Records excluded by title and abstract
737	Strand KL, Cherup NP, Totillo MC, Castillo DC, Gabor NJ, Signorile JF	2021	Periodized Resistance Training With and Without Functional Training Improves Functional Capacity, Balance, and Strength in Parkinson's Disease	Records excluded by title and abstract
738	Lai B, Bond K, Kim Y, Barstow B, Jovanov E, Bickel CS	2020	Exploring the uptake and implementation of tele-monitored home-exercise programmes in adults with Parkinson's disease: A mixed-methods pilot study	Records excluded by title and abstract
739	Vasconcellos LS, Silva RS, Pachêco TB, Nagem DA, Sousa CO, Ribeiro TS	2023	Telerehabilitation-based trunk exercise training for motor symptoms of individuals with Parkinson's disease: A randomized controlled clinical trial	Records excluded by title and abstract
740	Shaosong W, Jingqing S, Qingyin F, Bin LI, Xin W, Fan Y, et al.	2024	Effectivenss of electroacupuncture for skeletal muscle pain in Parkinson's disease: a Clinical randomized controlled trial	Records excluded by title and abstract
741	Griebling TL	2020	Re: Home-Based 'Exergaming' Was Safe and Significantly Improved 6-Min Walking Distance in Patients with Prostate Cancer: A Single-Blinded Randomised Controlled Trial	Records excluded by title and abstract
742	Dos Santos AP, Troche MS, Berretin-Felix G, Barbieri FA, Brasolotto AG, Silverio KCA	2024	Effects of Resonance Tube Voice Therapy on Parkinson's Disease: Clinical Trial	Records excluded by title and abstract
743	Reyes A, Castillo A, Castillo J, Cornejo I, Cruickshank T	2020	The Effects of Respiratory Muscle Training on Phonatory Measures in Individuals with Parkinson's Disease	Records excluded by title and abstract
744	Zhu D, Liu GY, Lv Z, Wen SR, Bi S, Wang WZ	2014	Inverse associations of outdoor activity and vitamin D intake with the risk of Parkinson's disease	Records excluded by title and abstract
745	Kwok JYY, Kwan JCY, Auyeung M, Mok VCT, Lau CKY, Choi KC, et al.	2019	Effects of Mindfulness Yoga vs Stretching and Resistance Training Exercises on Anxiety and Depression for People With Parkinson Disease: A Randomized Clinical Trial	Records excluded by title and abstract
746	Schenkman M, Moore CG, Kohrt WM, Hall DA, Delitto A, Comella CL, et al.	2018	Effect of High-Intensity Treadmill Exercise on Motor Symptoms in Patients With De Novo Parkinson Disease: A Phase 2 Randomized Clinical Trial	Records excluded by title and abstract
747	Shulman LM, Katzel LI, Ivey FM, Sorkin JD, Favors K, Anderson KE, et al.	2013	Randomized clinical trial of 3 types of physical exercise for patients with Parkinson disease	Records excluded by title and abstract
748	Yoshida M, Noguchi S, Kuramoto S	1989	L-threo-3,4-dihydroxyphenylserine treatment for gait apraxia in parkinsonian patients	Records excluded by title and abstract
749	Ben-Shlomo Y, Darweesh S, Llibre-Guerra J, Marras C, San Luciano M, Tanner C	2024	The epidemiology of Parkinson's disease	Records excluded by title and abstract
750	Lozano AM, Lang AE, Galvez-Jimenez N, Miyasaki J, Duff J, Hutchinson WD, et al.	1995	Effect of GPi pallidotomy on motor function in Parkinson's disease	Records excluded by title and abstract
751	Mirelman A, Rochester L, Maidan I, Del Din S, Alcock L, Nieuwhof F, et al.	2016	Addition of a non-immersive virtual reality component to treadmill training to reduce fall risk in older adults (V-TIME): a randomised controlled trial	Records excluded by title and abstract
752	Henderson EJ, Lord SR, Brodie MA, Gaunt DM, Lawrence AD, Close JC, et al.	2016	Rivastigmine for gait stability in patients with Parkinson's disease (ReSPonD): a randomised, double-blind, placebo-controlled, phase 2 trial	Records excluded by title and abstract
753	Marks WJ, Jr., Ostrem JL, Verhagen L, Starr PA, Larson PS, Bakay RA, et al.	2008	Safety and tolerability of intraputaminal delivery of CERE-120 (adeno-associated virus serotype 2-neurturin) to patients with idiopathic Parkinson's disease: an open-label, phase I trial	Records excluded by title and abstract
754	van der Kolk NM, de Vries NM, Kessels RPC, Joosten H, Zwinderman AH, Post B, et al.	2019	Effectiveness of home-based and remotely supervised aerobic exercise in Parkinson's disease: a double-blind, randomised controlled trial	Records excluded by title and abstract
755	Grammatikopoulou MG, Tousinas G, Balodimou C, Anastasilakis DA, Gkiouras K, Dardiotis E, et al.	2022	Ketogenic therapy for Parkinson's disease: A systematic review and synthesis without meta-analysis of animal and human trials	Records excluded by title and abstract
756	Ahlskog JE	2018	Aerobic Exercise: Evidence for a Direct Brain Effect to Slow Parkinson Disease Progression	Records excluded by title and abstract
757	Romanato M, Guiotto A, Spolaor F, Bakdounes L, Baldassarre G, Cucca A, et al.	2021	Changes of biomechanics induced by Equistasi® in Parkinson's disease: coupling between balance and lower limb joints kinematics	Records excluded by title and abstract
758	Ortiz-Rubio A, Cabrera-Martos I, Torres-Sánchez I, Casilda-López J, López-López L, Valenza MC	2018	Effects of a resistance training program on balance and fatigue perception in patients with Parkinson's disease: A randomized controlled trial	Records excluded by title and abstract
759	Feng H, Li C, Liu J, Wang L, Ma J, Li G, et al.	2019	Virtual Reality Rehabilitation Versus Conventional Physical Therapy for Improving Balance and Gait in Parkinson's Disease Patients: A Randomized Controlled Trial	Records excluded by title and abstract
760	Fernandez HH, Lannon MC, Trieschmann ME, Friedman JH	2004	Botulinum toxin type B for gait freezing in Parkinson's disease	Records excluded by title and abstract
761	Bloomer RJ, Schilling BK, Karlage RE, Ledoux MS, Pfeiffer RF, Callegari J	2008	Effect of resistance training on blood oxidative stress in Parkinson disease	Records excluded by title and abstract
762	Katzel LI, Sorkin JD, Macko RF, Smith B, Ivey FM, Shulman LM	2011	Repeatability of aerobic capacity measurements in Parkinson disease	Records excluded by title and abstract
763	Nadeau A, Pourcher E, Corbeil P	2014	Effects of 24 wk of treadmill training on gait performance in Parkinson's disease	Records excluded by title and abstract
764	Silva-Batista C, Corcos DM, Barroso R, David FJ, Kanegusuku H, Forjaz C, et al.	2017	Instability Resistance Training Improves Neuromuscular Outcome in Parkinson's Disease	Records excluded by title and abstract
765	Silva-Batista C, Corcos DM, Roschel H, Kanegusuku H, Gobbi LT, Piemonte ME, et al.	2016	Resistance Training with Instability for Patients with Parkinson's Disease	Records excluded by title and abstract
766	Tollár J, Nagy F, Kovács N, Hortobágyi T	2019	Two-Year Agility Maintenance Training Slows the Progression of Parkinsonian Symptoms	Records excluded by title and abstract
767	Arroyo-Ferrer A, Sánchez-Cuesta FJ, González-Zamorano Y, Del Castillo MD, Sastre-Barrios C, Ríos-Lago M, et al.	2021	Validation of Cognitive Rehabilitation as a Balance Rehabilitation Strategy in Patients with Parkinson's Disease: Study Protocol for a Randomized Controlled Trial	Records excluded by title and abstract
768	Karpodini CC, Tsatalas T, Giannakopoulos I, Romare M, Giakas G, Tsaklis PV, et al.	2023	The Effects of a Single Session of a Rhythmic Movement Program on Selected Biopsychological Parameters in PD Patients: A Methodological Approach	Records excluded by title and abstract
769	Lee SA, Kim MK	2021	The Effect of Transcranial Direct Current Stimulation Combined with Visual Cueing Training on Motor Function, Balance, and Gait Ability of Patients with Parkinson's Disease	Records excluded by title and abstract
770	Chang HY, Lee YY, Wu RM, Yang YR, Luh JJ	2019	Effects of rhythmic auditory cueing on stepping in place in patients with Parkinson's disease	Records excluded by title and abstract
771	Hussain F, Farooqui S, Khan AA, Khan MU, Khan MA, Hasan A	2024	Effects of nonimmersive virtual reality using Wii-Fit exercises on balance and cognition in Parkinson disease: A meta-analysis	Records excluded by title and abstract
772	Kang DH, Kim JY, Park YC, Yoo HR, Jung IC	2023	Efficacy and safety of a combination of emotional freedom technique with acupuncture versus acupuncture alone to treat psychiatric symptoms in Parkinson's disease: A protocol for a randomized, assessor-blind, parallel-group clinical trial	Records excluded by title and abstract
773	Kashif M, Ahmad A, Bandpei MAM, Farooq M, Iram H, R EF	2022	Systematic review of the application of virtual reality to improve balance, gait and motor function in patients with Parkinson's disease	Records excluded by title and abstract
774	Pereira-Pedro KP, de Oliveira IM, Mollinedo Cardalda I, Cancela-Carral JM	2022	Effects of a forced cycling program with cognitive stimulation on symptomatology, physical condition, and cognition in people diagnosed with Parkinson disease	Records excluded by title and abstract
775	Yun SJ, Lee HH, Lee WH, Lee SH, Oh BM, Seo HG	2021	Effect of robot-assisted gait training on gait automaticity in Parkinson disease: A prospective, open-label, single-arm, pilot study	Records excluded by title and abstract
776	Zhu J, Chen M	2021	The effect and safety of ropinirole in the treatment of Parkinson disease: A systematic review and meta-analysis	Records excluded by title and abstract
777	Smiley-Oyen AL, Hall SA, Lowry KA, Kerr JP	2012	Effects of extensive practice on bradykinesia in Parkinson's disease: improvement, retention and transfer	Records excluded by title and abstract
778	Allen NE, Canning CG, Sherrington C, Lord SR, Latt MD, Close JC, et al.	2010	The effects of an exercise program on fall risk factors in people with Parkinson's disease: a randomized controlled trial	Records excluded by title and abstract
779	Allen NE, Sherrington C, Paul SS, Canning CG	2011	Balance and falls in Parkinson's disease: a meta-analysis of the effect of exercise and motor training	Records excluded by title and abstract
780	Almeida QJ, Frank JS, Roy EA, Patla AE, Jog MS	2007	Dopaminergic modulation of timing control and variability in the gait of Parkinson's disease	Records excluded by title and abstract
781	Amara AW, Wood KH, Joop A, Memon RA, Pilkington J, Tuggle SC, et al.	2020	Randomized, Controlled Trial of Exercise on Objective and Subjective Sleep in Parkinson's Disease	Records excluded by title and abstract
782	Arias P, Chouza M, Vivas J, Cudeiro J	2009	Effect of whole body vibration in Parkinson's disease: a controlled study	Records excluded by title and abstract
783	Barbe MT, Tonder L, Krack P, Debû B, Schüpbach M, Paschen S, et al.	2020	Deep Brain Stimulation for Freezing of Gait in Parkinson's Disease With Early Motor Complications	Records excluded by title and abstract
784	Bello O, Sanchez JA, Fernandez-del-Olmo M	2008	Treadmill walking in Parkinson's disease patients: adaptation and generalization effect	Records excluded by title and abstract
785	Bloem BR, de Vries NM, Ebersbach G	2015	Nonpharmacological treatments for patients with Parkinson's disease	Records excluded by title and abstract
786	Chouza M, Arias P, Viñas S, Cudeiro J	2011	Acute effects of whole-body vibration at 3, 6, and 9 hz on balance and gait in patients with Parkinson's disease	Records excluded by title and abstract
787	Claus I, Muhle P, Czechowski J, Ahring S, Labeit B, Suntrup-Krueger S, et al.	2021	Expiratory Muscle Strength Training for Therapy of Pharyngeal Dysphagia in Parkinson's Disease	Records excluded by title and abstract
788	Corcos DM, Robichaud JA, David FJ, Leurgans SE, Vaillancourt DE, Poon C, et al.	2013	A two-year randomized controlled trial of progressive resistance exercise for Parkinson's disease	Records excluded by title and abstract
789	Cosentino C, Baccini M, Putzolu M, Ristori D, Avanzino L, Pelosin E	2020	Effectiveness of Physiotherapy on Freezing of Gait in Parkinson's Disease: A Systematic Review and Meta-Analyses	Records excluded by title and abstract
790	David FJ, Robichaud JA, Leurgans SE, Poon C, Kohrt WM, Goldman JG, et al.	2015	Exercise improves cognition in Parkinson's disease: The PRET-PD randomized, clinical trial	Records excluded by title and abstract
791	Dibble LE, Hale TF, Marcus RL, Droge J, Gerber JP, LaStayo PC	2006	High-intensity resistance training amplifies muscle hypertrophy and functional gains in persons with Parkinson's disease	Records excluded by title and abstract
792	Dietz MA, Goetz CG, Stebbins GT	1990	Evaluation of a modified inverted walking stick as a treatment for parkinsonian freezing episodes	Records excluded by title and abstract
793	DiFrancisco-Donoghue J, Elokda A, Lamberg EM, Bono N, Werner WG	2009	Norepinephrine and cardiovascular responses to maximal exercise in Parkinson's disease on and off medication	Records excluded by title and abstract
794	Ebersbach G, Ebersbach A, Edler D, Kaufhold O, Kusch M, Kupsch A, et al.	2010	Comparing exercise in Parkinson's disease--the Berlin LSVT®BIG study	Records excluded by title and abstract
795	Elbers R, van Wegen EE, Rochester L, Hetherington V, Nieuwboer A, Willems AM, et al.	2009	Is impact of fatigue an independent factor associated with physical activity in patients with idiopathic Parkinson's disease?	Records excluded by title and abstract
796	Farag I, Sherrington C, Hayes A, Canning CG, Lord SR, Close JC, et al.	2016	Economic evaluation of a falls prevention exercise program among people With Parkinson's disease	Records excluded by title and abstract
797	Fasano A, Herzog J, Seifert E, Stolze H, Falk D, Reese R, et al.	2011	Modulation of gait coordination by subthalamic stimulation improves freezing of gait	Records excluded by title and abstract
798	Fox SH, Katzenschlager R, Lim SY, Barton B, de Bie RMA, Seppi K, et al.	2018	International Parkinson and movement disorder society evidence-based medicine review: Update on treatments for the motor symptoms of Parkinson's disease	Records excluded by title and abstract
799	Fox SH, Katzenschlager R, Lim SY, Ravina B, Seppi K, Coelho M, et al.	2011	The Movement Disorder Society Evidence-Based Medicine Review Update: Treatments for the motor symptoms of Parkinson's disease	Records excluded by title and abstract
800	Frazzitta G, Maestri R, Uccellini D, Bertotti G, Abelli P	2009	Rehabilitation treatment of gait in patients with Parkinson's disease with freezing: a comparison between two physical therapy protocols using visual and auditory cues with or without treadmill training	Records excluded by title and abstract
801	Goetz CG, Stebbins GT, Shale HM, Lang AE, Chernik DA, Chmura TA, et al.	1994	Utility of an objective dyskinesia rating scale for Parkinson's disease: inter- and intrarater reliability assessment	Records excluded by title and abstract
802	Hausdorff JM, Gruendlinger L, Scollins L, O'Herron S, Tarsy D	2009	Deep brain stimulation effects on gait variability in Parkinson's disease	Records excluded by title and abstract
803	Hindle JV, Petrelli A, Clare L, Kalbe E	2013	Nonpharmacological enhancement of cognitive function in Parkinson's disease: a systematic review	Records excluded by title and abstract
804	Hulzinga F, Seuthe J, D'Cruz N, Ginis P, Nieuwboer A, Schlenstedt C	2023	Split-Belt Treadmill Training to Improve Gait Adaptation in Parkinson's Disease	Records excluded by title and abstract
805	Johnsen EL, Mogensen PH, Sunde NA, Østergaard K	2009	Improved asymmetry of gait in Parkinson's disease with DBS: gait and postural instability in Parkinson's disease treated with bilateral deep brain stimulation in the subthalamic nucleus	Records excluded by title and abstract
806	Keus SH, Bloem BR, Hendriks EJ, Bredero-Cohen AB, Munneke M	2007	Evidence-based analysis of physical therapy in Parkinson's disease with recommendations for practice and research	Records excluded by title and abstract
807	Khedr EM, Rothwell JC, Shawky OA, Ahmed MA, Hamdy A	2006	Effect of daily repetitive transcranial magnetic stimulation on motor performance in Parkinson's disease	Records excluded by title and abstract
808	Kim HJ, Paek SH, Kim JY, Lee JY, Lim YH, Kim DG, et al.	2009	Two-year follow-up on the effect of unilateral subthalamic deep brain stimulation in highly asymmetric Parkinson's disease	Records excluded by title and abstract
809	Kompoliti K, Goetz CG, Leurgans S, Morrissey M, Siegel IM	2000	On freezing in Parkinson's disease: resistance to visual cue walking devices	Records excluded by title and abstract
810	LaHue SC, Comella CL, Tanner CM	2016	The best medicine? The influence of physical activity and inactivity on Parkinson's disease	Records excluded by title and abstract
811	Lee MS, Ernst E	2009	Qigong for movement disorders: A systematic review	Records excluded by title and abstract
812	Li F, Harmer P, Liu Y, Eckstrom E, Fitzgerald K, Stock R, et al.	2014	A randomized controlled trial of patient-reported outcomes with tai chi exercise in Parkinson's disease	Records excluded by title and abstract
813	Lipsmeier F, Taylor KI, Kilchenmann T, Wolf D, Scotland A, Schjodt-Eriksen J, et al.	2018	Evaluation of smartphone-based testing to generate exploratory outcome measures in a phase 1 Parkinson's disease clinical trial	Records excluded by title and abstract
814	Lizárraga KJ, Gnanamanogaran B, Al-Ozzi TM, Cohn M, Tomlinson G, Boutet A, et al.	2022	Lateralized Subthalamic Stimulation for Axial Dysfunction in Parkinson's Disease: A Randomized Trial	Records excluded by title and abstract
815	Lomarev MP, Kanchana S, Bara-Jimenez W, Iyer M, Wassermann EM, Hallett M	2006	Placebo-controlled study of rTMS for the treatment of Parkinson's disease	Records excluded by title and abstract
816	Lou JS, Dimitrova DM, Hammerschlag R, Nutt J, Hunt EA, Eaton RW, et al.	2013	Effect of expectancy and personality on cortical excitability in Parkinson's disease	Records excluded by title and abstract
817	Lou JS, Kearns G, Benice T, Oken B, Sexton G, Nutt J	2003	Levodopa improves physical fatigue in Parkinson's disease: a double-blind, placebo-controlled, crossover study	Records excluded by title and abstract
818	Lun V, Pullan N, Labelle N, Adams C, Suchowersky O	2005	Comparison of the effects of a self-supervised home exercise program with a physiotherapist-supervised exercise program on the motor symptoms of Parkinson's disease	Records excluded by title and abstract
819	Mak MK, Hui-Chan CW	2008	Cued task-specific training is better than exercise in improving sit-to-stand in patients with Parkinson's disease: A randomized controlled trial	Records excluded by title and abstract
820	Manor B, Dagan M, Herman T, Gouskova NA, Vanderhorst VG, Giladi N, et al.	2021	Multitarget Transcranial Electrical Stimulation for Freezing of Gait: A Randomized Controlled Trial	Records excluded by title and abstract
821	Marano M, Anzini G, Saltarocchi L, Ricciuti R, Capone F, Tan H, et al.	2024	Left Vagus Stimulation Modulates Contralateral Subthalamic β Power Improving the Gait in Parkinson's Disease	Records excluded by title and abstract
822	Menezes JR, Nunes GA, Carra RB, da Silva Simões J, Solla DJF, Oliveira JR, et al.	2024	Trans-Spinal Theta Burst Magnetic Stimulation in Parkinson's Disease and Gait Disorders	Records excluded by title and abstract
823	Mian OS, Schneider SA, Schwingenschuh P, Bhatia KP, Day BL	2011	Gait in SWEDDs patients: comparison with Parkinson's disease patients and healthy controls	Records excluded by title and abstract
824	Monticone M, Ambrosini E, Laurini A, Rocca B, Foti C	2015	In-patient multidisciplinary rehabilitation for Parkinson's disease: A randomized controlled trial	Records excluded by title and abstract
825	Morris M, Iansek R, McGinley J, Matyas T, Huxham F	2005	Three-dimensional gait biomechanics in Parkinson's disease: evidence for a centrally mediated amplitude regulation disorder	Records excluded by title and abstract
826	Morris ME, Iansek R, Kirkwood B	2009	A randomized controlled trial of movement strategies compared with exercise for people with Parkinson's disease	Records excluded by title and abstract
827	Müller V, Mohr B, Rosin R, Pulvermüller F, Müller F, Birbaumer N	1997	Short-term effects of behavioral treatment on movement initiation and postural control in Parkinson's disease: a controlled clinical study	Records excluded by title and abstract
828	Nackaerts E, Heremans E, Vervoort G, Smits-Engelsman BC, Swinnen SP, Vandenberghe W, et al.	2016	Relearning of Writing Skills in Parkinson's Disease After Intensive Amplitude Training	Records excluded by title and abstract
829	Nakamura T, Hirayama M, Yamashita F, Uchida K, Hama T, Watanabe H, et al.	2010	Lowered cardiac sympathetic nerve performance in response to exercise in Parkinson's disease	Records excluded by title and abstract
830	Nonnekes J, Gilat M, DʼCruz N, Dijkstra BW, Bloem BR, Nieuwboer A	2020	Letter to the Editor on "A Randomized, Controlled Trial of Exercise for Parkinsonian Individuals With Freezing of Gait"	Records excluded by title and abstract
831	Ondo WG, Satija P	2007	Withdrawal of visual feedback improves micrographia in Parkinson's disease	Records excluded by title and abstract
832	Pahwa R, Marjama J, McGuire D, Lyons K, Zwiebel F, Silverstein P, et al.	1996	Pharmacokinetic comparison of Sinemet and Atamet (generic carbidopa/levodopa): a single-dose study	Records excluded by title and abstract
833	París AP, Saleta HG, de la Cruz Crespo Maraver M, Silvestre E, Freixa MG, Torrellas CP, et al.	2011	Blind randomized controlled study of the efficacy of cognitive training in Parkinson's disease	Records excluded by title and abstract
834	Pourcher E, Gomez-Mancilla B, Bédard PJ	1992	Ethosuximide and tremor in Parkinson's disease: a pilot study	Records excluded by title and abstract
835	Rao AK	2010	Enabling functional independence in Parkinson's disease: update on occupational therapy intervention	Records excluded by title and abstract
836	Reuter I, Harder S, Engelhardt M, Baas H	2000	The effect of exercise on pharmacokinetics and pharmacodynamics of levodopa	Records excluded by title and abstract
837	Rochester L, Baker K, Nieuwboer A, Burn D	2011	Targeting dopa-sensitive and dopa-resistant gait dysfunction in Parkinson's disease: selective responses to internal and external cues	Records excluded by title and abstract
838	Rochester L, Burn DJ, Woods G, Godwin J, Nieuwboer A	2009	Does auditory rhythmical cueing improve gait in people with Parkinson's disease and cognitive impairment? A feasibility study	Records excluded by title and abstract
839	Rodrigues de Paula F, Teixeira-Salmela LF, Coelho de Morais Faria CD, Rocha de Brito P, Cardoso F	2006	Impact of an exercise program on physical, emotional, and social aspects of quality of life of individuals with Parkinson's disease	Records excluded by title and abstract
840	Rose KN, Schwarzschild MA, Gomperts SN	2024	Clearing the Smoke: What Protects Smokers from Parkinson's Disease?	Records excluded by title and abstract
841	Sacheli MA, Neva JL, Lakhani B, Murray DK, Vafai N, Shahinfard E, et al.	2019	Exercise increases caudate dopamine release and ventral striatal activation in Parkinson's disease	Records excluded by title and abstract
842	Sage MD, Almeida QJ	2009	Symptom and gait changes after sensory attention focused exercise vs aerobic training in Parkinson's disease	Records excluded by title and abstract
843	Sage MD, Almeida QJ	2010	A positive influence of vision on motor symptoms during sensory attention focused exercise for Parkinson's disease	Records excluded by title and abstract
844	Sarasso E, Agosta F, Piramide N, Gardoni A, Canu E, Leocadi M, et al.	2021	Action Observation and Motor Imagery Improve Dual Task in Parkinson's Disease: A Clinical/fMRI Study	Records excluded by title and abstract
845	Schenkman M	2010	Reply: a randomized controlled trial of movement strategies compared with exercise for people with Parkinson's disease	Records excluded by title and abstract
846	Schmitz-Hübsch T, Pyfer D, Kielwein K, Fimmers R, Klockgether T, Wüllner U	2006	Qigong exercise for the symptoms of Parkinson's disease: a randomized, controlled pilot study	Records excluded by title and abstract
847	Schubert M, Prokop T, Brocke F, Berger W	2005	Visual kinesthesia and locomotion in Parkinson's disease	Records excluded by title and abstract
848	Silva-Batista C, D MC, F BH, Ugrinowitsch C	2020	Reply to: 'Letter to the Editor on "A Randomized Controlled Trial of Exercise for Parkinsonian Individuals With Freezing of Gait"'	Records excluded by title and abstract
849	Silva-Batista C, de Lima-Pardini AC, Nucci MP, Coelho DB, Batista A, Piemonte MEP, et al.	2020	A Randomized, Controlled Trial of Exercise for Parkinsonian Individuals With Freezing of Gait	Records excluded by title and abstract
850	St George RJ, Carlson-Kuhta P, Nutt JG, Hogarth P, Burchiel KJ, Horak FB	2014	The effect of deep brain stimulation randomized by site on balance in Parkinson's disease	Records excluded by title and abstract
851	Strouwen C, Molenaar E, Münks L, Keus SHJ, Zijlmans JCM, Vandenberghe W, et al.	2017	Training dual tasks together or apart in Parkinson's disease: Results from the DUALITY trial	Records excluded by title and abstract
852	Stuart S, Morris R, Giritharan A, Quinn J, Nutt JG, Mancini M	2020	Prefrontal Cortex Activity and Gait in Parkinson's Disease With Cholinergic and Dopaminergic Therapy	Records excluded by title and abstract
853	Thaut MH, McIntosh GC, Rice RR, Miller RA, Rathbun J, Brault JM	1996	Rhythmic auditory stimulation in gait training for Parkinson's disease patients	Records excluded by title and abstract
854	Tickle-Degnen L, Ellis T, Saint-Hilaire MH, Thomas CA, Wagenaar RC	2010	Self-management rehabilitation and health-related quality of life in Parkinson's disease: a randomized controlled trial	Records excluded by title and abstract
855	Valentino F, Cosentino G, Brighina F, Pozzi NG, Sandrini G, Fierro B, et al.	2014	Transcranial direct current stimulation for treatment of freezing of gait: a cross-over study	Records excluded by title and abstract
856	van Eijkeren FJ, Reijmers RS, Kleinveld MJ, Minten A, Bruggen JP, Bloem BR	2008	Nordic walking improves mobility in Parkinson's disease	Records excluded by title and abstract
857	van Laar T, Jansen EN, Neef C, Danhof M, Roos RA	1995	Pharmacokinetics and clinical efficacy of rectal apomorphine in patients with Parkinson's disease: a study of five different suppositories	Records excluded by title and abstract
858	van Laar T, Neef C, Danhof M, Roon KI, Roos RA	1996	A new sublingual formulation of apomorphine in the treatment of patients with Parkinson's disease	Records excluded by title and abstract
859	van Midden V, Simončič U, Pirtošek Z, Kojović M	2024	The Effect of taVNS at 25 Hz and 100 Hz on Parkinson's Disease Gait-A Randomized Motion Sensor Study	Records excluded by title and abstract
860	Venuto CS, Smith G, Herbst K, Zielinski R, Yung NCW, Grosset DG, et al.	2023	Predicting Ambulatory Capacity in Parkinson's Disease to Analyze Progression, Biomarkers, and Trial Design	Records excluded by title and abstract
861	Vieira-Yano B, Martini DN, Horak FB, de Lima-Pardini A, Almeida F, Santana VP, et al.	2021	The Adapted Resistance Training with Instability Randomized Controlled Trial for Gait Automaticity	Records excluded by title and abstract
862	Winward C, Sackley C, Meek C, Izadi H, Barker K, Wade D, et al.	2012	Weekly exercise does not improve fatigue levels in Parkinson's disease	Records excluded by title and abstract
863	Zoetewei D, Herman T, Ginis P, Palmerini L, Brozgol M, Thumm PC, et al.	2024	On-Demand Cueing for Freezing of Gait in Parkinson's Disease: A Randomized Controlled Trial	Records excluded by title and abstract
864	Albrecht F, Johansson H, Poulakis K, Westman E, Hagströmer M, Franzén E	2024	Exploring Responsiveness to Highly Challenging Balance and Gait Training in Parkinson's Disease	Records excluded by title and abstract
865	Li F, Harmer P, Fitzgerald K, Eckstrom E, Stock R, Galver J, et al.	2012	Tai chi and postural stability in patients with Parkinson's disease	Records excluded by title and abstract
866	Schuurman PR, Bosch DA, Bossuyt PM, Bonsel GJ, van Someren EJ, de Bie RM, et al.	2000	A comparison of continuous thalamic stimulation and thalamotomy for suppression of severe tremor	Records excluded by title and abstract
867	Abraham A, Hart A, Andrade I, Hackney ME	2018	Dynamic Neuro-Cognitive Imagery Improves Mental Imagery Ability, Disease Severity, and Motor and Cognitive Functions in People with Parkinson's Disease	Records excluded by title and abstract
868	Giardini M, Nardone A, Godi M, Guglielmetti S, Arcolin I, Pisano F, et al.	2018	Instrumental or Physical-Exercise Rehabilitation of Balance Improves Both Balance and Gait in Parkinson's Disease	Records excluded by title and abstract
869	Pelosin E, Barella R, Bet C, Magioncalda E, Putzolu M, Di Biasio F, et al.	2018	Effect of Group-Based Rehabilitation Combining Action Observation with Physiotherapy on Freezing of Gait in Parkinson's Disease	Records excluded by title and abstract
870	Nocera JR, Altmann LJ, Sapienza C, Okun MS, Hass CJ	2010	Can exercise improve language and cognition in Parkinson's disease? A case report	Records excluded by title and abstract
871	Taghizadeh M, Tamtaji OR, Dadgostar E, Daneshvar Kakhaki R, Bahmani F, Abolhassani J, et al.	2017	The effects of omega-3 fatty acids and vitamin E co-supplementation on clinical and metabolic status in patients with Parkinson's disease: A randomized, double-blind, placebo-controlled trial	Records excluded by title and abstract
872	DiFrancisco-Donoghue J, Lamberg EM, Rabin E, Elokda A, Fazzini E, Werner WG	2012	Effects of exercise and B vitamins on homocysteine and glutathione in Parkinson's disease: a randomized trial	Records excluded by title and abstract
873	Gallo V, Brayne C, Forsgren L, Barker RA, Petersson J, Hansson O, et al.	2015	Parkinson's Disease Case Ascertainment in the EPIC Cohort: The NeuroEPIC4PD Study	Records excluded by title and abstract
874	Kashif M, Ahmad A, Bandpei MAM, Gillani SA, Hanif A, Iram H	2020	Effects of Virtual Reality with Motor Imagery Techniques in Patients with Parkinson's Disease: Study Protocol for a Randomized Controlled Trial	Records excluded by title and abstract
875	Blumen HM, Verghese J	2017	Motor imagery of walking and walking while talking: a pilot randomized-controlled trial protocol for older adults	Records excluded by title and abstract
876	Canning CG, Paul SS, Nieuwboer A	2014	Prevention of falls in Parkinson's disease: a review of fall risk factors and the role of physical interventions	Records excluded by title and abstract
877	Ghielen I, Koene P, Twisk JW, Kwakkel G, van den Heuvel OA, van Wegen EE	2020	The association between freezing of gait, fear of falling and anxiety in Parkinson's disease: a longitudinal analysis	Records excluded by title and abstract
878	Jallouli S, Maaloul R, Ghroubi S, Kammoun R, Damak M, Sakka S, et al.	2024	Benefits of self-paced concurrent training on lung function, cardiopulmonary fitness and fatigue perception in patients with multiple sclerosis	Records excluded by title and abstract
879	Khalil H, Busse M, Quinn L, Nazzal M, Batyha W, Alkhazaleh S, et al.	2017	A pilot study of a minimally supervised home exercise and walking program for people with Parkinson's disease in Jordan	Records excluded by title and abstract
880	Del Felice A, Castiglia L, Formaggio E, Cattelan M, Scarpa B, Manganotti P, et al.	2019	Personalized transcranial alternating current stimulation (tACS) and physical therapy to treat motor and cognitive symptoms in Parkinson's disease: A randomized cross-over trial	Records excluded by title and abstract
881	Fernandez del Olmo M, Cudeiro J	2003	A simple procedure using auditory stimuli to improve movement in Parkinson's disease: a pilot study	Records excluded by title and abstract
882	Mailankody P, Varambally S, Thennarasu K, Pal PK	2021	The Rationale of Yoga in Parkinson's Disease: A Critical Review	Records excluded by title and abstract
883	Stozek J, Rudzińska M, Longawa K, Szczudlik A	2003	[The effect of the complex rehabilitation on posture and gait in Parkinson disease]	Records excluded by title and abstract
884	Demircan EN, Köse N, Çakmaklı GY, Aksoy S, Göçmen R, Zengin HY, et al.	2023	Do cervical stabilization exercises change the effects of conventional exercises in patients with Parkinson's disease?	Records excluded by title and abstract
885	Kaşlı K, Doğan M, Özal C, Doğan Y, Kılınç M, Aksu Yıldırım S	2024	The effects of myofascial release in combined with task-oriented circuit training on balance in people with Parkinson's disease: a randomized pilot trial	Records excluded by title and abstract
886	Ozer F, Meral H, Hanoglu L, Aydemir T, Yilsen M, Cetin S, et al.	2006	Plasma homocysteine levels in patients treated with levodopa: motor and cognitive associations	Records excluded by title and abstract
887	Seçkinoğulları B, Balkan AF, Çakmaklı GY, Aksoy S, Elibol B	2023	Acute effects of lumbosacral mobilization on balance and functional activities in idiopathic Parkinson's disease:A randomised controlled trial	Records excluded by title and abstract
888	Agosti V, Vitale C, Avella D, Rucco R, Santangelo G, Sorrentino P, et al.	2016	Effects of Global Postural Reeducation on gait kinematics in parkinsonian patients: a pilot randomized three-dimensional motion analysis study	Records excluded by title and abstract
889	Chartier C, Godard J, Durand S, Humeau-Heurtier A, Menetrier E, Allain P, et al.	2024	Combinations of physical and cognitive training for subcortical neurodegenerative diseases with physical, cognitive and behavioral symptoms: a systematic review	Records excluded by title and abstract
890	Dincher A, Becker P, Wydra G	2021	Effect of whole-body vibration on freezing and flexibility in Parkinson's disease-a pilot study	Records excluded by title and abstract
891	Gardoni A, Sarasso E, Agosta F, Filippi M, Corbetta D	2023	Rehabilitative interventions for impaired handwriting in people with Parkinson's disease: a scoping review	Records excluded by title and abstract
892	Kadkhodaie M, Sharifnezhad A, Ebadi S, Marzban S, Habibi SA, Ghaffari A, et al.	2020	Effect of eccentric-based rehabilitation on hand tremor intensity in Parkinson disease	Records excluded by title and abstract
893	Kaya Aytutuldu G, Ersoz Huseyinsinoglu B, Karagoz Sakalli N, Sen A, Yeldan I	2024	LSVT® BIG versus progressive structured mobility training through synchronous telerehabilitation in Parkinson's disease: A randomized controlled trial	Records excluded by title and abstract
894	Ricciardi L, Baggio P, Ricciardi D, Morabito B, Pomponi M, Bentivoglio AR, et al.	2016	Rehabilitation of hypomimia in Parkinson's disease: a feasibility study of two different approaches	Records excluded by title and abstract
895	Rossi S, Lisini Baldi T, Aggravi M, Ulivelli M, Cioncoloni D, Niccolini V, et al.	2020	Wearable haptic anklets for gait and freezing improvement in Parkinson's disease: a proof-of-concept study	Records excluded by title and abstract
896	Triegaardt J, Han TS, Sada C, Sharma S, Sharma P	2020	The role of virtual reality on outcomes in rehabilitation of Parkinson's disease: meta-analysis and systematic review in 1031 participants	Records excluded by title and abstract
897	Yang Y, Chen L, Yao J, Wang N, Liu D, Wang Y, et al.	2022	Early implementation of intended exercise improves quality of life in Parkinson's disease patients	Records excluded by title and abstract
898	Alonso-Frech F, Sanahuja JJ, Rodriguez AM	2011	Exercise and physical therapy in early management of Parkinson disease	Records excluded by title and abstract
899	Barichella M, Cereda E, Pinelli G, Iorio L, Caroli D, Masiero I, et al.	2019	Muscle-targeted nutritional support for rehabilitation in patients with parkinsonian syndrome	Records excluded by title and abstract
900	Canning CG, Sherrington C, Lord SR, Close JC, Heritier S, Heller GZ, et al.	2015	Exercise for falls prevention in Parkinson disease: a randomized controlled trial	Records excluded by title and abstract
901	Comella CL, Stebbins GT, Brown-Toms N, Goetz CG	1994	Physical therapy and Parkinson's disease: a controlled clinical trial	Records excluded by title and abstract
902	Garber CE, Friedman JH	2003	Effects of fatigue on physical activity and function in patients with Parkinson's disease	Records excluded by title and abstract
903	Giladi N, McDermott MP, Fahn S, Przedborski S, Jankovic J, Stern M, et al.	2001	Freezing of gait in PD: prospective assessment in the DATATOP cohort	Records excluded by title and abstract
904	Goetz CG, Thelen JA, MacLeod CM, Carvey PM, Bartley EA, Stebbins GT	1993	Blood levodopa levels and unified Parkinson's disease rating scale function: with and without exercise	Records excluded by title and abstract
905	Kang UJ, Auinger P	2012	Activity enhances dopaminergic long-duration response in Parkinson disease	Records excluded by title and abstract
906	Kim R, Lee TL, Lee H, Ko DK, Jeon B, Kang N	2023	Effects of Exercise on Depressive Symptoms in Patients With Parkinson Disease: A Meta-analysis	Records excluded by title and abstract
907	Kim R, Lee TL, Lee H, Ko DK, Jeon B, Kang N	2023	Effects of Exercise on Depressive Symptoms in Patients With Parkinson Disease: A Meta-analysis	Records excluded by title and abstract
908	Kim R, Park S, Yoo D, Jun JS, Jeon B	2021	Association of Physical Activity and APOE Genotype With Longitudinal Cognitive Change in Early Parkinson Disease	Records excluded by title and abstract
909	Maidan I, Rosenberg-Katz K, Jacob Y, Giladi N, Hausdorff JM, Mirelman A	2017	Disparate effects of training on brain activation in Parkinson disease	Records excluded by title and abstract
910	Troche MS, Okun MS, Rosenbek JC, Musson N, Fernandez HH, Rodriguez R, et al.	2010	Aspiration and swallowing in Parkinson disease and rehabilitation with EMST: a randomized trial	Records excluded by title and abstract
911	Uc EY, Doerschug KC, Magnotta V, Dawson JD, Thomsen TR, Kline JN, et al.	2014	Phase I/II randomized trial of aerobic exercise in Parkinson disease in a community setting	Records excluded by title and abstract
912	Vaughan CP, Juncos JL, Burgio KL, Goode PS, Wolf RA, Johnson TM, 2nd	2011	Behavioral therapy to treat urinary incontinence in Parkinson disease	Records excluded by title and abstract
913	Zach H, Dirkx MF, Roth D, Pasman JW, Bloem BR, Helmich RC	2020	Dopamine-responsive and dopamine-resistant resting tremor in Parkinson disease	Records excluded by title and abstract
914	Ong WY, Leow DM, Herr DR, Yeo CJ	2023	What Do Randomized Controlled Trials Inform Us About Potential Disease-Modifying Strategies for Parkinson's Disease?	Records excluded by title and abstract
915	Byl N, Zhang W, Coo S, Tomizuka M	2015	Clinical impact of gait training enhanced with visual kinematic biofeedback: Patients with Parkinson's disease and patients stable post stroke	Records excluded by title and abstract
916	Ehgoetz Martens KA, Ellard CG, Almeida QJ	2013	Dopaminergic contributions to distance estimation in Parkinson's disease: a sensory-perceptual deficit?	Records excluded by title and abstract
917	Koivisto M, Portin R, Rinne JO	1996	Perceptual priming in Alzheimer's and Parkinson's diseases	Records excluded by title and abstract
918	Löfgren N, Conradsson D, Rennie L, Moe-Nilssen R, Franzén E	2019	The effects of integrated single- and dual-task training on automaticity and attention allocation in Parkinson's disease: A secondary analysis from a randomized trial	Records excluded by title and abstract
919	Robertson CL, Ishibashi K, Chudzynski J, Mooney LJ, Rawson RA, Dolezal BA, et al.	2016	Effect of Exercise Training on Striatal Dopamine D2/D3 Receptors in Methamphetamine Users during Behavioral Treatment	Records excluded by title and abstract
920	Alberts JL, Kaya RD, Penko AL, Streicher M, Zimmerman EM, Davidson S, et al.	2023	A Randomized Clinical Trial to Evaluate a Digital Therapeutic to Enhance Gait Function in Individuals With Parkinson's Disease	Records excluded by title and abstract
921	Beck EN, Intzandt BN, Almeida QJ	2018	Can Dual Task Walking Improve in Parkinson's Disease After External Focus of Attention Exercise? A Single Blind Randomized Controlled Trial	Records excluded by title and abstract
922	Bekkers EMJ, Mirelman A, Alcock L, Rochester L, Nieuwhof F, Bloem BR, et al.	2020	Do Patients With Parkinson's Disease With Freezing of Gait Respond Differently Than Those Without to Treadmill Training Augmented by Virtual Reality?	Records excluded by title and abstract
923	Burt J, Ravid EN, Bradford S, Fisher NJ, Zeng Y, Chomiak T, et al.	2020	The Effects of Music-Contingent Gait Training on Cognition and Mood in Parkinson Disease: A Feasibility Study	Records excluded by title and abstract
924	Carda S, Invernizzi M, Baricich A, Comi C, Croquelois A, Cisari C	2012	Robotic gait training is not superior to conventional treadmill training in parkinson disease: a single-blind randomized controlled trial	Records excluded by title and abstract
925	Chan ST, Tai CH, Wang LY, Luh JJ, Lee YY	2023	Influences of Aerobic Exercise on Motor Sequence Learning and Corticomotor Excitability in People With Parkinson's Disease	Records excluded by title and abstract
926	Conceição NR, Gobbi LTB, Nóbrega-Sousa P, Orcioli-Silva D, Beretta VS, Lirani-Silva E, et al.	2021	Aerobic Exercise Combined With Transcranial Direct Current Stimulation Over the Prefrontal Cortex in Parkinson Disease: Effects on Cortical Activity, Gait, and Cognition	Records excluded by title and abstract
927	Conradsson D, Löfgren N, Nero H, Hagströmer M, Ståhle A, Lökk J, et al.	2015	The Effects of Highly Challenging Balance Training in Elderly With Parkinson's Disease: A Randomized Controlled Trial	Records excluded by title and abstract
928	Droby A, Maidan I, Jacob Y, Giladi N, Hausdorff JM, Mirelman A	2020	Distinct Effects of Motor Training on Resting-State Functional Networks of the Brain in Parkinson's Disease	Records excluded by title and abstract
929	Duncan RP, Earhart GM	2012	Randomized controlled trial of community-based dancing to modify disease progression in Parkinson disease	Records excluded by title and abstract
930	Frazzitta G, Bertotti G, Riboldazzi G, Turla M, Uccellini D, Boveri N, et al.	2012	Effectiveness of intensive inpatient rehabilitation treatment on disease progression in parkinsonian patients: a randomized controlled trial with 1-year follow-up	Records excluded by title and abstract
931	Frazzitta G, Maestri R, Bertotti G, Riboldazzi G, Boveri N, Perini M, et al.	2015	Intensive rehabilitation treatment in early Parkinson's disease: a randomized pilot study with a 2-year follow-up	Records excluded by title and abstract
932	Frazzitta G, Maestri R, Ghilardi MF, Riboldazzi G, Perini M, Bertotti G, et al.	2014	Intensive rehabilitation increases BDNF serum levels in parkinsonian patients: a randomized study	Records excluded by title and abstract
933	Hackney ME, Earhart GM	2010	Effects of dance on gait and balance in Parkinson's disease: a comparison of partnered and nonpartnered dance movement	Records excluded by title and abstract
934	Handelzalts S, Kenner-Furman M, Gray G, Soroker N, Shani G, Melzer I	2019	Effects of Perturbation-Based Balance Training in Subacute Persons With Stroke: A Randomized Controlled Trial	Records excluded by title and abstract
935	Hass CJ, Collins MA, Juncos JL	2007	Resistance training with creatine monohydrate improves upper-body strength in patients with Parkinson disease: a randomized trial	Records excluded by title and abstract
936	Jang JH, Park S, An J, Choi JD, Seol IC, Park G, et al.	2020	Gait Disturbance Improvement and Cerebral Cortex Rearrangement by Acupuncture in Parkinson's Disease: A Pilot Assessor-Blinded, Randomized, Controlled, Parallel-Group Trial	Records excluded by title and abstract
937	Johansson H, Ekman U, Rennie L, Peterson DS, Leavy B, Franzén E	2021	Dual-Task Effects During a Motor-Cognitive Task in Parkinson's Disease: Patterns of Prioritization and the Influence of Cognitive Status	Records excluded by title and abstract
938	Kadivar Z, Corcos DM, Foto J, Hondzinski JM	2011	Effect of step training and rhythmic auditory stimulation on functional performance in Parkinson patients	Records excluded by title and abstract
939	Kim Y, Smith BE, Shigo LM, Shaikh AG, Loparo KA, Ridgel AL	2024	Utilizing Entropy of Cadence to Optimize Cycling Rehabilitation in Individuals With Parkinson's Disease	Records excluded by title and abstract
940	King LA, Mancini M, Smulders K, Harker G, Lapidus JA, Ramsey K, et al.	2020	Cognitively Challenging Agility Boot Camp Program for Freezing of Gait in Parkinson Disease	Records excluded by title and abstract
941	Li JA, Loevaas MB, Guan C, Goh L, Allen NE, Mak MKY, et al.	2023	Does Exercise Attenuate Disease Progression in People With Parkinson's Disease? A Systematic Review With Meta-Analyses	Records excluded by title and abstract
942	Liao YY, Yang YR, Cheng SJ, Wu YR, Fuh JL, Wang RY	2015	Virtual Reality-Based Training to Improve Obstacle-Crossing Performance and Dynamic Balance in Patients With Parkinson's Disease	Records excluded by title and abstract
943	Lim I, van Wegen E, Jones D, Rochester L, Nieuwboer A, Willems AM, et al.	2010	Does cueing training improve physical activity in patients with Parkinson's disease?	Records excluded by title and abstract
944	Liu HH, Wang RY, Cheng SJ, Liao KK, Zhou JH, Yang YR	2022	Balance Training Modulates Cortical Inhibition in Individuals with Parkinson's Disease: A Randomized Controlled Trial	Records excluded by title and abstract
945	Morris ME, Menz HB, McGinley JL, Watts JJ, Huxham FE, Murphy AT, et al.	2015	A Randomized Controlled Trial to Reduce Falls in People With Parkinson's Disease	Records excluded by title and abstract
946	Nieuwboer A, Baker K, Willems AM, Jones D, Spildooren J, Lim I, et al.	2009	The short-term effects of different cueing modalities on turn speed in people with Parkinson's disease	Records excluded by title and abstract
947	Pelicioni PHS, Lord SR, Menant JC, Chaplin C, Canning C, Brodie MA, et al.	2023	Combined Reactive and Volitional Step Training Improves Balance Recovery and Stepping Reaction Time in People With Parkinson's Disease: A Randomised Controlled Trial	Records excluded by title and abstract
948	Pelosin E, Bove M, Ruggeri P, Avanzino L, Abbruzzese G	2013	Reduction of bradykinesia of finger movements by a single session of action observation in Parkinson disease	Records excluded by title and abstract
949	Picelli A, Melotti C, Origano F, Waldner A, Fiaschi A, Santilli V, et al.	2012	Robot-assisted gait training in patients with Parkinson disease: a randomized controlled trial	Records excluded by title and abstract
950	Prodoehl J, Rafferty MR, David FJ, Poon C, Vaillancourt DE, Comella CL, et al.	2015	Two-year exercise program improves physical function in Parkinson's disease: the PRET-PD randomized clinical trial	Records excluded by title and abstract
951	Radder DLM, Lígia Silva de Lima A, Domingos J, Keus SHJ, van Nimwegen M, Bloem BR, et al.	2020	Physiotherapy in Parkinson's Disease: A Meta-Analysis of Present Treatment Modalities	Records excluded by title and abstract
952	Ridgel AL, Vitek JL, Alberts JL	2009	Forced, not voluntary, exercise improves motor function in Parkinson's disease patients	Records excluded by title and abstract
953	Sangarapillai K, Norman BM, Almeida QJ	2021	Boxing vs Sensory Exercise for Parkinson's Disease: A Double-Blinded Randomized Controlled Trial	Records excluded by title and abstract
954	Seuthe J, D'Cruz N, Ginis P, Becktepe JS, Weisser B, Nieuwboer A, et al.	2020	The Effect of One Session Split-Belt Treadmill Training on Gait Adaptation in People With Parkinson's Disease and Freezing of Gait	Records excluded by title and abstract
955	Shen X, Mak MK	2014	Balance and Gait Training With Augmented Feedback Improves Balance Confidence in People With Parkinson's Disease: A Randomized Controlled Trial	Records excluded by title and abstract
956	Shen X, Mak MK	2015	Technology-assisted balance and gait training reduces falls in patients with Parkinson's disease: a randomized controlled trial with 12-month follow-up	Records excluded by title and abstract
957	Smania N, Corato E, Tinazzi M, Stanzani C, Fiaschi A, Girardi P, et al.	2010	Effect of balance training on postural instability in patients with idiopathic Parkinson's disease	Records excluded by title and abstract
958	Steib S, Klamroth S, Gaßner H, Pasluosta C, Eskofier B, Winkler J, et al.	2017	Perturbation During Treadmill Training Improves Dynamic Balance and Gait in Parkinson's Disease: A Single-Blind Randomized Controlled Pilot Trial	Records excluded by title and abstract
959	Tamir R, Dickstein R, Huberman M	2007	Integration of motor imagery and physical practice in group treatment applied to subjects with Parkinson's disease	Records excluded by title and abstract
960	Tamplin J, Morris ME, Marigliani C, Baker FA, Vogel AP	2019	ParkinSong: A Controlled Trial of Singing-Based Therapy for Parkinson's Disease	Records excluded by title and abstract
961	Weiss A, Sharifi S, Plotnik M, van Vugt JP, Giladi N, Hausdorff JM	2011	Toward automated, at-home assessment of mobility among patients with Parkinson disease, using a body-worn accelerometer	Records excluded by title and abstract
962	White DK, Wagenaar RC, Del Olmo ME, Ellis TD	2007	Test-retest reliability of 24 hours of activity monitoring in individuals with Parkinson's disease in home and community	Records excluded by title and abstract
963	Wong PL, Yang YR, Huang SF, Wang RY	2024	Effects of DLPFC tDCS Followed by Treadmill Training on Dual-Task Gait and Cortical Excitability in Parkinson's Disease: A Randomized Controlled Trial	Records excluded by title and abstract
964	Yang YR, Tseng CY, Chiou SY, Liao KK, Cheng SJ, Lai KL, et al.	2013	Combination of rTMS and treadmill training modulates corticomotor inhibition and improves walking in Parkinson disease: a randomized trial	Records excluded by title and abstract
965	Abuoaf R, AlKaabi R, Mohamed Saleh A, Zerough U, Hartley T, van Niekerk SM, et al.	2023	The effect of physical exercise on anxiety in people with parkinson's disease: A systematic review of randomized control trials	Records excluded by title and abstract
966	Acarer A, Karapolat H, Celebisoy N, Ozgen G, Colakoglu Z	2015	Is customized vestibular rehabilitation effective in patients with Parkinson's?	Records excluded by title and abstract
967	Carmignano SM, Fundarò C, Bonaiuti D, Calabrò RS, Cassio A, Mazzoli D, et al.	2022	Robot-assisted gait training in patients with Parkinson's disease: Implications for clinical practice. A systematic review	Records excluded by title and abstract
968	Combs SA, Diehl MD, Chrzastowski C, Didrick N, McCoin B, Mox N, et al.	2013	Community-based group exercise for persons with Parkinson disease: a randomized controlled trial	Records excluded by title and abstract
969	Cugusi L, Solla P, Serpe R, Carzedda T, Piras L, Oggianu M, et al.	2015	Effects of a Nordic Walking program on motor and non-motor symptoms, functional performance and body composition in patients with Parkinson's disease	Records excluded by title and abstract
970	de Melo GEL, Kleiner AFR, Lopes JBP, Dumont AJL, Lazzari RD, Galli M, et al.	2018	Effect of virtual reality training on walking distance and physical fitness in individuals with Parkinson's disease	Records excluded by title and abstract
971	Freedland RL, Festa C, Sealy M, McBean A, Elghazaly P, Capan A, et al.	2002	The effects of pulsed auditory stimulation on various gait measurements in persons with Parkinson's Disease	Records excluded by title and abstract
972	Haas CT, Turbanski S, Kessler K, Schmidtbleicher D	2006	The effects of random whole-body-vibration on motor symptoms in Parkinson's disease	Records excluded by title and abstract
973	Harro CC, Shoemaker MJ, Frey O, Gamble AC, Harring KB, Karl KL, et al.	2014	The effects of speed-dependent treadmill training and rhythmic auditory-cued overground walking on balance function, fall incidence, and quality of life in individuals with idiopathic Parkinson's disease: a randomized controlled trial	Records excluded by title and abstract
974	Harro CC, Shoemaker MJ, Frey OJ, Gamble AC, Harring KB, Karl KL, et al.	2014	The effects of speed-dependent treadmill training and rhythmic auditory-cued overground walking on gait function and fall risk in individuals with idiopathic Parkinson's disease: a randomized controlled trial	Records excluded by title and abstract
975	Kalyani HHN, Sullivan KA, Moyle G, Brauer S, Jeffrey ER, Kerr GK	2019	Impacts of dance on cognition, psychological symptoms and quality of life in Parkinson's disease	Records excluded by title and abstract
976	King LK, Almeida QJ, Ahonen H	2009	Short-term effects of vibration therapy on motor impairments in Parkinson's disease	Records excluded by title and abstract
977	Lander JJ, Moran MF	2017	Does positive pressure body weight-support alter spatiotemporal gait parameters in healthy and parkinsonian individuals?	Records excluded by title and abstract
978	Lena F, Iezzi E, Etoom M, Santilli M, Centonze D, Foti C, et al.	2017	Effects of postural exercises in patients with Parkinson's disease and Pisa syndrome: A pilot study	Records excluded by title and abstract
979	Luna NMS, Lucareli PRG, Sales VC, Speciali D, Alonso AC, Peterson MD, et al.	2018	Treadmill training in Parkinson's patients after deep brain stimulation: Effects on gait kinematic	Records excluded by title and abstract
980	McKee KE, Hackney ME	2014	The Four Square Step Test in individuals with Parkinson's disease: association with executive function and comparison with older adults	Records excluded by title and abstract
981	Medijainen K, Pääsuke M, Lukmann A, Taba P	2022	Structured guideline-based physiotherapy reduces difficulties in activities of daily living in Parkinson's disease	Records excluded by title and abstract
982	Morberg BM, Jensen J, Bode M, Wermuth L	2014	The impact of high intensity physical training on motor and non-motor symptoms in patients with Parkinson's disease (PIP): a preliminary study	Records excluded by title and abstract
983	Olivares A, Comini L, Orfano J, Froldi M, Vezzadini G	2019	Occupational therapy with Nordic walking and therapeutic touch: A pilot study for multidisciplinary rehabilitation in Parkinson's disease	Records excluded by title and abstract
984	Piper M, Abrams GM, Marks WJ, Jr.	2005	Deep brain stimulation for the treatment of Parkinson's disease: overview and impact on gait and mobility	Records excluded by title and abstract
985	Poliakoff E, Galpin AJ, McDonald K, Kellett M, Dick JP, Hayes S, et al.	2013	The effect of gym training on multiple outcomes in Parkinson's disease: a pilot randomised waiting-list controlled trial	Records excluded by title and abstract
986	Protas EJ, Mitchell K, Williams A, Qureshy H, Caroline K, Lai EC	2005	Gait and step training to reduce falls in Parkinson's disease	Records excluded by title and abstract
987	Qutubuddin AA, Cifu DX, Armistead-Jehle P, Carne W, McGuirk TE, Baron MS	2007	A comparison of computerized dynamic posturography therapy to standard balance physical therapy in individuals with Parkinson's disease: a pilot study	Records excluded by title and abstract
988	Santiago LM, de Oliveira DA, de Macêdo Ferreira LG, de Brito Pinto HY, Spaniol AP, de Lucena Trigueiro LC, et al.	2015	Immediate effects of adding mental practice to physical practice on the gait of individuals with Parkinson's disease: Randomized clinical trial	Records excluded by title and abstract
989	Santos P, Machado T, Santos L, Ribeiro N, Melo A	2019	Efficacy of the Nintendo Wii combination with Conventional Exercises in the rehabilitation of individuals with Parkinson's disease: A randomized clinical trial	Records excluded by title and abstract
990	Silverman EP, Sapienza CM, Saleem A, Carmichael C, Davenport PW, Hoffman-Ruddy B, et al.	2006	Tutorial on maximum inspiratory and expiratory mouth pressures in individuals with idiopathic Parkinson disease (IPD) and the preliminary results of an expiratory muscle strength training program	Records excluded by title and abstract
991	Toole T, Maitland CG, Warren E, Hubmann MF, Panton L	2005	The effects of loading and unloading treadmill walking on balance, gait, fall risk, and daily function in Parkinsonism	Records excluded by title and abstract
992	Fisher BE, Li Q, Nacca A, Salem GJ, Song J, Yip J, et al.	2013	Treadmill exercise elevates striatal dopamine D2 receptor binding potential in patients with early Parkinson's disease	Records excluded by title and abstract
993	Ruiz-González D, Hernández-Martínez A, Valenzuela PL, Morales JS, Soriano-Maldonado A	2021	Effects of physical exercise on plasma brain-derived neurotrophic factor in neurodegenerative disorders: A systematic review and meta-analysis of randomized controlled trials	Records excluded by title and abstract
994	Sharp K, Hewitt J	2014	Dance as an intervention for people with Parkinson's disease: a systematic review and meta-analysis	Records excluded by title and abstract
995	Carletti T, Fanelli D, Guarino A	2006	A new route to non invasive diagnosis in neurodegenerative diseases?	Records excluded by title and abstract
996	Dibilio V, Nicoletti A, Mostile G, Portaro G, Luca A, Patti F, et al.	2017	Computer-assisted cognitive rehabilitation on freezing of gait in Parkinson's disease: A pilot study	Records excluded by title and abstract
997	Kaski D, Allum JH, Bronstein AM, Dominguez RO	2014	Applying anodal tDCS during tango dancing in a patient with Parkinson's disease	Records excluded by title and abstract
998	Lattari E, Costa SS, Campos C, de Oliveira AJ, Machado S, Maranhao Neto GA	2017	Can transcranial direct current stimulation on the dorsolateral prefrontal cortex improves balance and functional mobility in Parkinson's disease?	Records excluded by title and abstract
999	Lee MS, Lyoo CH, Ulmanen I, Syvänen AC, Rinne JO	2001	Genotypes of catechol-O-methyltransferase and response to levodopa treatment in patients with Parkinson's disease	Records excluded by title and abstract
1000	Swank C, Mehta J, Criminger C	2016	Transcranial direct current stimulation lessens dual task cost in people with Parkinson's disease	Records excluded by title and abstract
1001	Fil-Balkan A, Salci Y, Keklicek H, Armutlu K, Aksoy S, Kayihan H, et al.	2018	Sensorimotor integration training in Parkinson`s disease	Records excluded by title and abstract
1002	Xu Y, He Q, Wang M, Gao Y, Liu X, Li D, et al.	2021	Safety and efficacy of magnetic resonance imaging-guided focused ultrasound neurosurgery for Parkinson's disease: a systematic review	Records excluded by title and abstract
1003	Godinho F, Magnin M, Filho PT, Reis P, Moraes O, Nascimento M, et al.	2019	Stereotactic Lesion in the Forel's Field H: A 2-Years Prospective Open-Label Study on Motor and Nonmotor Symptoms, Neuropsychological Functions, and Quality of Life in Parkinson Disease	Records excluded by title and abstract
1004	Deuel LM, Seeberger LC	2020	Complementary Therapies in Parkinson Disease: a Review of Acupuncture, Tai Chi, Qi Gong, Yoga, and Cannabis	Records excluded by title and abstract
1005	Favre E, Ballanger B, Thobois S, Broussolle E, Boulinguez P	2013	Deep brain stimulation of the subthalamic nucleus, but not dopaminergic medication, improves proactive inhibitory control of movement initiation in Parkinson's disease	Records excluded by title and abstract
1006	Zhang Q, Aldridge GM, Narayanan NS, Anderson SW, Uc EY	2020	Approach to Cognitive Impairment in Parkinson's Disease	Records excluded by title and abstract
1007	Archer T, Fredriksson A, Schütz E, Kostrzewa RM	2011	Influence of physical exercise on neuroimmunological functioning and health: aging and stress	Records excluded by title and abstract
1008	Chang PL, Goldstein FC, Burgio KL, Juncos JL, McGwin G, Muirhead L, et al.	2022	Exploratory evaluation of baseline cognition as a predictor of perceived benefit in a study of behavioral therapy for urinary incontinence in Parkinson disease	Records excluded by title and abstract
1009	Vaughan CP, Burgio KL, Goode PS, Juncos JL, McGwin G, Muirhead L, et al.	2019	Behavioral therapy for urinary symptoms in Parkinson's disease: A randomized clinical trial	Records excluded by title and abstract
1010	Mitoma H	1997	[Kinematic and EMG pattern of parkinsonian gait]	Records excluded by title and abstract
1011	Okamoto R, Adachi K, Mizukami K	2019	[Effects of facial rehabilitation exercise on the mood, facial expressions, and facial muscle activities in patients with Parkinson's disease]	Records excluded by title and abstract
1012	Pretzer-Aboff I, Galik E, Resnick B	2011	Feasibility and impact of a function focused care intervention for Parkinson's disease in the community	Records excluded by title and abstract
1013	Bytowska ZK, Korewo-Labelle D, Kowalski K, Libionka W, Przewłócka K, Kloc W, et al.	2023	Impact of 12 Weeks of Vitamin D(3) Administration in Parkinson's Patients with Deep Brain Stimulation on Kynurenine Pathway and Inflammatory Status	Records excluded by title and abstract
1014	Cereda E, Pezzoli G, Barichella M	2010	Role of an electronic armband in motor function monitoring in patients with Parkinson's disease	Records excluded by title and abstract
1015	Choi Y, Kim D	2022	Effects of Task-Based LSVT-BIG Intervention on Hand Function, Activity of Daily Living, Psychological Function, and Quality of Life in Parkinson's Disease: A Randomized Control Trial	Records excluded by title and abstract
1016	Albrecht F, Poulakis K, Freidle M, Johansson H, Ekman U, Volpe G, et al.	2022	Unraveling Parkinson's disease heterogeneity using subtypes based on multimodal data	Records excluded by title and abstract
1017	Allen NE, Song J, Paul SS, Smith S, O'Duffy J, Schmidt M, et al.	2017	An interactive videogame for arm and hand exercise in people with Parkinson's disease: A randomized controlled trial	Records excluded by title and abstract
1018	Amano S, Nocera JR, Vallabhajosula S, Juncos JL, Gregor RJ, Waddell DE, et al.	2013	The effect of Tai Chi exercise on gait initiation and gait performance in persons with Parkinson's disease	Records excluded by title and abstract
1019	Artusi CA, Mishra M, Latimer P, Vizcarra JA, Lopiano L, Maetzler W, et al.	2018	Integration of technology-based outcome measures in clinical trials of Parkinson and other neurodegenerative diseases	Records excluded by title and abstract
1020	Ashburn A, Pickering RM, Fazakarley L, Ballinger C, McLellan DL, Fitton C	2007	Recruitment to a clinical trial from the databases of specialists in Parkinson's disease	Records excluded by title and abstract
1021	Beretta VS, Orcioli-Silva D, Conceição NR, Nóbrega-Sousa P, Pereira MP, Gobbi LTB, et al.	2021	tDCS application for postural control in Parkinson's disease: Effects are associated with baseline characteristics	Records excluded by title and abstract
1022	Blomstedt P, Fytagoridis A, Åström M, Linder J, Forsgren L, Hariz MI	2012	Unilateral caudal zona incerta deep brain stimulation for Parkinsonian tremor	Records excluded by title and abstract
1023	Bourilhon J, Mullie Y, Olivier C, Cherif S, Belaid H, Grabli D, et al.	2022	Stimulation of the pedunculopontine and cuneiform nuclei for freezing of gait and falls in Parkinson disease: Cross-over single-blinded study and long-term follow-up	Records excluded by title and abstract
1024	Chan HF, Kukkle PL, Merello M, Lim SY, Poon YY, Moro E	2013	Amantadine improves gait in PD patients with STN stimulation	Records excluded by title and abstract
1025	Cheng FY, Yang YR, Wu YR, Cheng SJ, Wang RY	2017	Effects of curved-walking training on curved-walking performance and freezing of gait in individuals with Parkinson's disease: A randomized controlled trial	Records excluded by title and abstract
1026	Chien SL, Lin SZ, Liang CC, Soong YS, Lin SH, Hsin YL, et al.	2006	The efficacy of quantitative gait analysis by the GAITRite system in evaluation of parkinsonian bradykinesia	Records excluded by title and abstract
1027	Cho SY, Shim SR, Rhee HY, Park HJ, Jung WS, Moon SK, et al.	2012	Effectiveness of acupuncture and bee venom acupuncture in idiopathic Parkinson's disease	Records excluded by title and abstract
1028	Cole MH, Silburn PA, Wood JM, Kerr GK	2011	Falls in Parkinson's disease: evidence for altered stepping strategies on compliant surfaces	Records excluded by title and abstract
1029	Cubo E, Leurgans S, Goetz CG	2004	Short-term and practice effects of metronome pacing in Parkinson's disease patients with gait freezing while in the 'on' state: randomized single blind evaluation	Records excluded by title and abstract
1030	Cubo E, Moore CG, Leurgans S, Goetz CG	2003	Wheeled and standard walkers in Parkinson's disease patients with gait freezing	Records excluded by title and abstract
1031	del Olmo MF, Arias P, Furio MC, Pozo MA, Cudeiro J	2006	Evaluation of the effect of training using auditory stimulation on rhythmic movement in Parkinsonian patients--a combined motor and [18F]-FDG PET study	Records excluded by title and abstract
1032	del Olmo MF, Cudeiro J	2005	Temporal variability of gait in Parkinson disease: effects of a rehabilitation programme based on rhythmic sound cues	Records excluded by title and abstract
1033	Dibble LE, Hale TF, Marcus RL, Gerber JP, LaStayo PC	2009	High intensity eccentric resistance training decreases bradykinesia and improves Quality Of Life in persons with Parkinson's disease: a preliminary study	Records excluded by title and abstract
1034	Ehgoetz Martens KA, Pieruccini-Faria F, Silveira CR, Almeida QJ	2013	The contribution of optic flow to freezing of gait in left- and right-PD: different mechanisms for a common phenomenon?	Records excluded by title and abstract
1035	Elbers RG, van Wegen EE, Verhoef J, Kwakkel G	2012	Reliability and structural validity of the Multidimensional Fatigue Inventory (MFI) in patients with idiopathic Parkinson's disease	Records excluded by title and abstract
1036	Eldemir S, Guclu-Gunduz A, Eldemir K, Saygili F, Yilmaz R, Akbostancı MC	2023	The effect of task-oriented circuit training-based telerehabilitation on upper extremity motor functions in patients with Parkinson's disease: A randomized controlled trial	Records excluded by title and abstract
1037	Gandolfi M, Tinazzi M, Magrinelli F, Busselli G, Dimitrova E, Polo N, et al.	2019	Four-week trunk-specific exercise program decreases forward trunk flexion in Parkinson's disease: A single-blinded, randomized controlled trial	Records excluded by title and abstract
1038	Geroin C, Nonnekes J, de Vries NM, Strouwen C, Smania N, Tinazzi M, et al.	2018	Does dual-task training improve spatiotemporal gait parameters in Parkinson's disease?	Records excluded by title and abstract
1039	Gobbi LT, Oliveira-Ferreira MD, Caetano MJ, Lirani-Silva E, Barbieri FA, Stella F, et al.	2009	Exercise programs improve mobility and balance in people with Parkinson's disease	Records excluded by title and abstract
1040	Hackney ME, Earhart GM	2009	Health-related quality of life and alternative forms of exercise in Parkinson disease	Records excluded by title and abstract
1041	Hirsch MA, Iyer SS, Sanjak M	2016	Exercise-induced neuroplasticity in human Parkinson's disease: What is the evidence telling us?	Records excluded by title and abstract
1042	Jacobs JV, Nutt JG, Carlson-Kuhta P, Allen R, Horak FB	2014	Dual tasking during postural stepping responses increases falls but not freezing in people with Parkinson's disease	Records excluded by title and abstract
1043	Jansen AE, Koop MM, Rosenfeldt AB, Alberts JL	2021	High intensity aerobic exercise improves bimanual coordination of grasping forces in Parkinson's disease	Records excluded by title and abstract
1044	Jensen FB, Dalgas U, Brincks J, Langeskov-Christensen M	2023	Validity and reliability of VO(2)-max testing in persons with Parkinson's disease	Records excluded by title and abstract
1045	Jöbges EM, Spittler-Schneiders H, Renner CI, Hummelsheim H	2007	Clinical relevance of rehabilitation programs for patients with idiopathic Parkinson syndrome. II: Symptom-specific therapeutic approaches	Records excluded by title and abstract
1046	Keus SH, Bloem BR, van Hilten JJ, Ashburn A, Munneke M	2007	Effectiveness of physiotherapy in Parkinson's disease: the feasibility of a randomised controlled trial	Records excluded by title and abstract
1047	Keus SH, Nieuwboer A, Bloem BR, Borm GF, Munneke M	2009	Clinimetric analyses of the Modified Parkinson Activity Scale	Records excluded by title and abstract
1048	Kim R, Choi S, Kang N, Park K, Shin H, Lee H, et al.	2023	Effects of high-intensity interval training and moderate-intensity continuous training on sarcopenia-related parameters in participants with Parkinson's disease: A 24-week randomized pilot trial substudy	Records excluded by title and abstract
1049	Kim R, Lee TL, Lee H, Ko DK, Lee JH, Shin H, et al.	2023	Effects of physical exercise interventions on cognitive function in Parkinson's disease: An updated systematic review and meta-analysis of randomized controlled trials	Records excluded by title and abstract
1050	Kwakkel G, de Goede CJ, van Wegen EE	2007	Impact of physical therapy for Parkinson's disease: a critical review of the literature	Records excluded by title and abstract
1051	Lee MS, Lam P, Ernst E	2008	Effectiveness of tai chi for Parkinson's disease: a critical review	Records excluded by title and abstract
1052	Lench DH, DeVries W, Kearney-Ramos TE, Chesnutt A, Monsch ED, Embry AE, et al.	2021	Paired inhibitory stimulation and gait training modulates supplemental motor area connectivity in freezing of gait	Records excluded by title and abstract
1053	Li G, Huang P, Cui S, He Y, Jiang Q, Li B, et al.	2024	Tai Chi improves non-motor symptoms of Parkinson's disease: One-year randomized controlled study with the investigation of mechanisms	Records excluded by title and abstract
1054	Lim LI, van Wegen EE, de Goede CJ, Jones D, Rochester L, Hetherington V, et al.	2005	Measuring gait and gait-related activities in Parkinson's patients own home environment: a reliability, responsiveness and feasibility study	Records excluded by title and abstract
1055	Liu W, McIntire K, Kim SH, Zhang J, Dascalos S, Lyons KE, et al.	2005	Quantitative assessments of the effect of bilateral subthalamic stimulation on multiple aspects of sensorimotor function for patients with Parkinson's disease	Records excluded by title and abstract
1056	Lyytinen J, Kaakkola S, Gordin A, Kultalahti ER, Teräväinen H, Sovijärvi A	2002	The effect of COMT inhibition with entacapone on cardiorespiratory responses to exercise in patients with Parkinson's disease	Records excluded by title and abstract
1057	Maciel DP, Mesquita VL, Marinho AR, Ferreira GM, Abdon AP, Maia FM	2020	Pilates method improves balance control in Parkinson's disease patients: An open-label clinical trial	Records excluded by title and abstract
1058	Maggio MG, Luca A, Cicero CE, Calabrò RS, Drago F, Zappia M, et al.	2024	Effectiveness of telerehabilitation plus virtual reality (Tele-RV) in cognitive e social functioning: A randomized clinical study on Parkinson's disease	Records excluded by title and abstract
1059	Mancini M, Chung K, Zajack A, Martini DN, Ramsey K, Lapidus J, et al.	2019	Effects of augmenting cholinergic neurotransmission on balance in Parkinson's disease	Records excluded by title and abstract
1060	Myers PS, McNeely ME, Pickett KA, Duncan RP, Earhart GM	2018	Effects of exercise on gait and motor imagery in people with Parkinson disease and freezing of gait	Records excluded by title and abstract
1061	Nanhoe-Mahabier W, Allum JH, Pasman EP, Overeem S, Bloem BR	2012	The effects of vibrotactile biofeedback training on trunk sway in Parkinson's disease patients	Records excluded by title and abstract
1062	Naro A, Pignolo L, Bruschetta D, Calabrò RS	2022	What about the role of the cerebellum in music-associated functional recovery? A secondary EEG analysis of a randomized clinical trial in patients with Parkinson disease	Records excluded by title and abstract
1063	Ni M, Signorile JF, Balachandran A, Potiaumpai M	2016	Power training induced change in bradykinesia and muscle power in Parkinson's disease	Records excluded by title and abstract
1064	Nocera J, Horvat M, Ray CT	2009	Effects of home-based exercise on postural control and sensory organization in individuals with Parkinson disease	Records excluded by title and abstract
1065	Pahwa R, Isaacson S, Jimenez-Shaheed J, Malaty IA, Deik A, Johnson R, et al.	2019	Impact of dyskinesia on activities of daily living in Parkinson's disease: Results from pooled phase 3 ADS-5102 clinical trials	Records excluded by title and abstract
1066	Park A, Zid D, Russell J, Malone A, Rendon A, Wehr A, et al.	2014	Effects of a formal exercise program on Parkinson's disease: a pilot study using a delayed start design	Records excluded by title and abstract
1067	Phuenpathom W, Panyakaew P, Vateekul P, Surangsrirat D, Hiransuthikul A, Bhidayasiri R	2022	Vibratory and plantar pressure stimulation: Steps to improve freezing of gait in Parkinson's disease	Records excluded by title and abstract
1068	Picelli A, Melotti C, Origano F, Neri R, Waldner A, Smania N	2013	Robot-assisted gait training versus equal intensity treadmill training in patients with mild to moderate Parkinson's disease: a randomized controlled trial	Records excluded by title and abstract
1069	Picelli A, Melotti C, Origano F, Waldner A, Gimigliano R, Smania N	2012	Does robotic gait training improve balance in Parkinson's disease? A randomized controlled trial	Records excluded by title and abstract
1070	Pickering RM, Fitton C, Ballinger C, Fazakarley L, Ashburn A	2013	Self reported adherence to a home-based exercise programme among people with Parkinson's disease	Records excluded by title and abstract
1071	Raccagni C, Goebel G, Gaßner H, Granata R, Ndayisaba JP, Seebacher B, et al.	2019	Physiotherapy improves motor function in patients with the Parkinson variant of multiple system atrophy: A prospective trial	Records excluded by title and abstract
1072	Ribas CG, Alves da Silva L, Corrêa MR, Teive HG, Valderramas S	2017	Effectiveness of exergaming in improving functional balance, fatigue and quality of life in Parkinson's disease: A pilot randomized controlled trial	Records excluded by title and abstract
1073	Rizzone MG, Fasano A, Daniele A, Zibetti M, Merola A, Rizzi L, et al.	2014	Long-term outcome of subthalamic nucleus DBS in Parkinson's disease: from the advanced phase towards the late stage of the disease?	Records excluded by title and abstract
1074	Sarasso E, Gardoni A, Zenere L, Canu E, Basaia S, Pelosin E, et al.	2023	Action observation and motor imagery improve motor imagery abilities in patients with Parkinson's disease - A functional MRI study	Records excluded by title and abstract
1075	Scully A, Doshi K, Henderson S, Macas M, Tan D	2021	A pilot randomized controlled trial examining the benefits of an adjuvant psycho-behavioural intervention in comparison to a health education program, on psychological well-being and freezing-of-gait in patients with Parkinson's disease	Records excluded by title and abstract
1076	Song R, Grabowska W, Park M, Osypiuk K, Vergara-Diaz GP, Bonato P, et al.	2017	The impact of Tai Chi and Qigong mind-body exercises on motor and non-motor function and quality of life in Parkinson's disease: A systematic review and meta-analysis	Records excluded by title and abstract
1077	Stocchi F, Hsu A, Khanna S, Ellenbogen A, Mahler A, Liang G, et al.	2014	Comparison of IPX066 with carbidopa-levodopa plus entacapone in advanced PD patients	Records excluded by title and abstract
1078	Strouwen C, Molenaar EA, Keus SH, Münks L, Heremans E, Vandenberghe W, et al.	2016	Are factors related to dual-task performance in people with Parkinson's disease dependent on the type of dual task?	Records excluded by title and abstract
1079	Tan D, Danoudis M, McGinley J, Morris ME	2012	Relationships between motor aspects of gait impairments and activity limitations in people with Parkinson's disease: a systematic review	Records excluded by title and abstract
1080	Tard C, Dujardin K, Bourriez JL, Destée A, Derambure P, Defebvre L, et al.	2014	Attention modulates step initiation postural adjustments in Parkinson freezers	Records excluded by title and abstract
1081	Tunik E, Feldman AG, Poizner H	2007	Dopamine replacement therapy does not restore the ability of Parkinsonian patients to make rapid adjustments in motor strategies according to changing sensorimotor contexts	Records excluded by title and abstract
1082	Valldeoriola F, Muñoz E, Rumià J, Roldán P, Cámara A, Compta Y, et al.	2019	Simultaneous low-frequency deep brain stimulation of the substantia nigra pars reticulata and high-frequency stimulation of the subthalamic nucleus to treat levodopa unresponsive freezing of gait in Parkinson's disease: A pilot study	Records excluded by title and abstract
1083	van den Heuvel MR, Kwakkel G, Beek PJ, Berendse HW, Daffertshofer A, van Wegen EE	2014	Effects of augmented visual feedback during balance training in Parkinson's disease: a pilot randomized clinical trial	Records excluded by title and abstract
1084	van der Kolk NM, van Nimwegen M, Speelman AD, Munneke M, Backx FJ, Donders R, et al.	2014	A personalized coaching program increases outdoor activities and physical fitness in sedentary Parkinson patients; a post-hoc analysis of the ParkFit trial	Records excluded by title and abstract
1085	van Wegen E, Lim I, de Goede C, Nieuwboer A, Willems A, Jones D, et al.	2006	The effects of visual rhythms and optic flow on stride patterns of patients with Parkinson's disease	Records excluded by title and abstract
1086	Vanbellingen T, Nyffeler T, Nigg J, Janssens J, Hoppe J, Nef T, et al.	2017	Home based training for dexterity in Parkinson's disease: A randomized controlled trial	Records excluded by title and abstract
1087	Vitorio R, Stuart S, Giritharan A, Quinn J, Nutt JG, Mancini M	2021	Changes in prefrontal cortical activity and turning in response to dopaminergic and cholinergic therapy in Parkinson's disease: A randomized cross-over trial	Records excluded by title and abstract
1088	Wong-Yu IS, Mak MK	2015	Multi-dimensional balance training programme improves balance and gait performance in people with Parkinson's disease: A pragmatic randomized controlled trial with 12-month follow-up	Records excluded by title and abstract
1089	Zajac JA, Cavanaugh JT, Baker T, Duncan RP, Fulford D, Girnis J, et al.	2022	Does clinically measured walking capacity contribute to real-world walking performance in Parkinson's disease?	Records excluded by title and abstract
1090	Cherup NP, Strand KL, Lucchi L, Wooten SV, Luca C, Signorile JF	2021	Yoga Meditation Enhances Proprioception and Balance in Individuals Diagnosed With Parkinson's Disease	Records excluded by title and abstract
1091	Annesi JJ	2019	Effects of a Group Protocol on Physical Activity and Associated Changes in Mood and Health Locus of Control in Adults with Parkinson Disease and Reduced Mobility	Records excluded by title and abstract
1092	Kohler M, Betschon E	2012	[Treadmill training in Parkinson disease. Is treadmill training of patients with Parkinson disease effective and safe?]	Records excluded by title and abstract
1093	van der Geest R, van Laar T, Gubbens-Stibbe JM, Boddé HE, Danhof M	1997	Iontophoretic delivery of apomorphine. II: An in vivo study in patients with Parkinson's disease	Records excluded by title and abstract
1094	Palmer CS, Nuijten MJ, Schmier JK, Subedi P, Snyder EH	2002	Cost effectiveness of treatment of Parkinson's disease with entacapone in the United States	Records excluded by title and abstract
1095	Alberts JL, Rosenfeldt AB, Lopez-Lennon C, Suttman E, Jansen AE, Imrey PB, et al.	2021	Effectiveness of a Long-Term, Home-Based Aerobic Exercise Intervention on Slowing the Progression of Parkinson Disease: Design of the Cyclical Lower Extremity Exercise for Parkinson Disease II (CYCLE-II) Study	Records excluded by title and abstract
1096	Benka Wallén M, Franzén E, Nero H, Hagströmer M	2015	Levels and Patterns of Physical Activity and Sedentary Behavior in Elderly People With Mild to Moderate Parkinson Disease	Records excluded by title and abstract
1097	Bhatt T, Yang F, Mak MK, Hui-Chan CW, Pai YC	2013	Effect of externally cued training on dynamic stability control during the sit-to-stand task in people with Parkinson disease	Records excluded by title and abstract
1098	Clerici I, Maestri R, Bonetti F, Ortelli P, Volpe D, Ferrazzoli D, et al.	2019	Land Plus Aquatic Therapy Versus Land-Based Rehabilitation Alone for the Treatment of Freezing of Gait in Parkinson Disease: A Randomized Controlled Trial	Records excluded by title and abstract
1099	Cristini J, Potvin-Desrochers A, Seo F, Dagher A, Postuma RB, Rosa-Neto P, et al.	2024	The Effect of Different Types of Exercise on Sleep Quality and Architecture in Parkinson Disease: A Single-Blinded Randomized Clinical Trial Protocol	Records excluded by title and abstract
1100	Ellis TD, Cavanaugh JT, DeAngelis T, Hendron K, Thomas CA, Saint-Hilaire M, et al.	2019	Comparative Effectiveness of mHealth-Supported Exercise Compared With Exercise Alone for People With Parkinson Disease: Randomized Controlled Pilot Study	Records excluded by title and abstract
1101	Handlery R, Stewart JC, Pellegrini C, Monroe C, Hainline G, Flach A, et al.	2021	Physical Activity in De Novo Parkinson Disease: Daily Step Recommendation and Effects of Treadmill Exercise on Physical Activity	Records excluded by title and abstract
1102	Janssens J, Malfroid K, Nyffeler T, Bohlhalter S, Vanbellingen T	2014	Application of LSVT BIG intervention to address gait, balance, bed mobility, and dexterity in people with Parkinson disease: a case series	Records excluded by title and abstract
1103	MacKay-Lyons M	1998	Variability in spatiotemporal gait characteristics over the course of the L-dopa cycle in people with advanced Parkinson disease	Records excluded by title and abstract
1104	Mansfield A, Wong JS, Bryce J, Knorr S, Patterson KK	2015	Does perturbation-based balance training prevent falls? Systematic review and meta-analysis of preliminary randomized controlled trials	Records excluded by title and abstract
1105	Morris ME, Martin CL, Schenkman ML	2010	Striding out with Parkinson disease: evidence-based physical therapy for gait disorders	Records excluded by title and abstract
1106	Palm D, Swarowsky A, Gullickson M, Shilling H, Wolden M	2024	Effects of Group Exercise on Motor Function and Mobility for Parkinson Disease: A Systematic Review and Meta-Analysis	Records excluded by title and abstract
1107	Protas EJ, Stanley RK, Jankovic J, MacNeill B	1996	Cardiovascular and metabolic responses to upper- and lower-extremity exercise in men with idiopathic Parkinson's disease	Records excluded by title and abstract
1108	Rosenfeldt AB, Lopez-Lennon C, Suttman E, Jansen AE, Owen K, Dibble LE, et al.	2024	Use of a Home-Based, Commercial Exercise Platform to Remotely Monitor Aerobic Exercise Adherence and Intensity in People With Parkinson Disease	Records excluded by title and abstract
1109	Schenkman M, Hall DA, Barón AE, Schwartz RS, Mettler P, Kohrt WM	2012	Exercise for people in early- or mid-stage Parkinson disease: a 16-month randomized controlled trial	Records excluded by title and abstract
1110	Sidaway B, Anderson J, Danielson G, Martin L, Smith G	2006	Effects of long-term gait training using visual cues in an individual with Parkinson disease	Records excluded by title and abstract
1111	Steffen T, Seney M	2008	Test-retest reliability and minimal detectable change on balance and ambulation tests, the 36-item short-form health survey, and the unified Parkinson disease rating scale in people with parkinsonism	Records excluded by title and abstract
1112	Oliveira GS, Iraci L, Pinheiro GS, Casal MZ, Haas AN, Pochmann D, et al.	2020	Effect of exercise and grape juice on epigenetic modulation and functional outcomes in PD: A randomized clinical trial	Records excluded by title and abstract
1113	de Faria J, Sousa LR, Dorásio ACP, Pereira MP, Moraes R, Crozara LF, et al.	2023	Multicomponent and mat Pilates training increased gait speed in individuals with Parkinson's disease when walking and carrying a load: A single-blinded randomized controlled trial	Records excluded by title and abstract
1114	de Melo Cerqueira TM, de Moura JA, de Lira JO, Leal JC, D'Amelio M, do Santos Mendes FA	2020	Cognitive and motor effects of Kinect-based games training in people with and without Parkinson disease: A preliminary study	Records excluded by title and abstract
1115	Khobkhun F, Hollands M, Tretriluxana J, Srivanitchapoom P, Richards J, Ajjimaporn A	2022	Benefits of task-specific movement program on en bloc turning in Parkinson's disease: A randomized controlled trial	Records excluded by title and abstract
1116	Menacho MO, Pacheco-Barrios K, Mendes AJ, Sato TO, Fregni F, Gianlorenço ACL	2023	Exercise effects on motor function, manual dexterity, and brain oscillatory activity in individuals with Parkinson's disease: Randomized controlled trial protocol	Records excluded by title and abstract
1117	Montero Ferro A, R PB-V, Moreira Mello RL, Sanches Garcia-Araujo A, Gonçalves Mendes R, Costa D, et al.	2019	Effects of inspiratory muscle training on respiratory muscle strength, lung function, functional capacity and cardiac autonomic function in Parkinson's disease: Randomized controlled clinical trial protocol	Records excluded by title and abstract
1118	Moritz TA, Snowdon DA, Peiris CL	2020	Combining aquatic physiotherapy with usual care physiotherapy for people with neurological conditions: A systematic review	Records excluded by title and abstract
1119	Torriani-Pasin C, Domingues VL, de Freitas TB, Silva TAD, Caldeira MF, Júnior RPA, et al.	2022	Adherence rate, barriers to attend, safety and overall experience of a physical exercise program via telemonitoring during COVID-19 pandemic for individuals with Parkinson's disease: A feasibility study	Records excluded by title and abstract
1120	Ahlström I, Hellström K, Emtner M, Anens E	2015	Reliability of the Swedish version of the Exercise Self-Efficacy Scale (S-ESES): a test-retest study in adults with neurological disease	Records excluded by title and abstract
1121	Babcock R, Viana S, Roach V, Shiley C, Lazaro R, Wilson AT, et al.	2024	Examining the effects of amplitude-based training as a component of the plan of care in an individual with olivopontocerebellar atrophy	Records excluded by title and abstract
1122	De Freitas Tb Ms PT, Leite PB, Doná F PhD PT, Pompeu Je PhD PT, Swarowsky A PhD PT, Torriani-Pasin C PhD PT	2020	The effects of dual task gait and balance training in Parkinson's disease: a systematic review	Records excluded by title and abstract
1123	Uygur M, Bellumori M, LeNoir K, Poole K, Pretzer-Aboff I, Knight CA	2015	Immediate effects of high-speed cycling intervals on bradykinesia in Parkinson's disease	Records excluded by title and abstract
1124	Chuang CS, Chen YW, Zeng BY, Hung CM, Tu YK, Tai YC, et al.	2022	Effects of modern technology (exergame and virtual reality) assisted rehabilitation vs conventional rehabilitation in patients with Parkinson's disease: a network meta-analysis of randomised controlled trials	Records excluded by title and abstract
1125	dos Santos Mendes FA, Pompeu JE, Modenesi Lobo A, Guedes da Silva K, Oliveira Tde P, Peterson Zomignani A, et al.	2012	Motor learning, retention and transfer after virtual-reality-based training in Parkinson's disease--effect of motor and cognitive demands of games: a longitudinal, controlled clinical study	Records excluded by title and abstract
1126	Hulbert S, Chivers-Seymour K, Summers R, Lamb S, Goodwin V, Rochester L, et al.	2021	'PDSAFE' - a multi-dimensional model of falls-rehabilitation for people with Parkinson's. A mixed methods analysis of therapists' delivery and experience	Records excluded by title and abstract
1127	Pazzaglia C, Imbimbo I, Tranchita E, Minganti C, Ricciardi D, Lo Monaco R, et al.	2020	Comparison of virtual reality rehabilitation and conventional rehabilitation in Parkinson's disease: a randomised controlled trial	Records excluded by title and abstract
1128	Pompeu JE, Arduini LA, Botelho AR, Fonseca MB, Pompeu SM, Torriani-Pasin C, et al.	2014	Feasibility, safety and outcomes of playing Kinect Adventures!™ for people with Parkinson's disease: a pilot study	Records excluded by title and abstract
1129	Pompeu JE, Mendes FA, Silva KG, Lobo AM, Oliveira Tde P, Zomignani AP, et al.	2012	Effect of Nintendo Wii™-based motor and cognitive training on activities of daily living in patients with Parkinson's disease: a randomised clinical trial	Records excluded by title and abstract
1130	Robinson AG, Dennett AM, Snowdon DA	2019	Treadmill training may be an effective form of task-specific training for improving mobility in people with Parkinson's disease and multiple sclerosis: a systematic review and meta-analysis	Records excluded by title and abstract
1131	Smith M, Barker R, Williams G, Carr J, Gunnarsson R	2020	The effect of exercise on high-level mobility in individuals with neurodegenerative disease: a systematic literature review	Records excluded by title and abstract
1132	Speelman AD, van Nimwegen M, Bloem BR, Munneke M	2014	Evaluation of implementation of the ParkFit program: A multifaceted intervention aimed to promote physical activity in patients with Parkinson's disease	Records excluded by title and abstract
1133	Beck EN, Wang MTY, Intzandt BN, Almeida QJ, Ehgoetz Martens KA	2020	Sensory focused exercise improves anxiety in Parkinson's disease: A randomized controlled trial	Records excluded by title and abstract
1134	Bosch-Barceló P, Climent-Sanz C, Martínez-Navarro O, Masbernat-Almenara M, Pakarinen A, Ghosh PK, et al.	2024	A treadmill training program in a gamified virtual reality environment combined with transcranial direct current stimulation in Parkinson's Disease: Study protocol for a randomized controlled trial	Records excluded by title and abstract
1135	Brito SAF, Scianni AA, Silveira BMF, Oliveira ERM, Mateus ME, Faria C	2023	Effects of high-intensity respiratory muscle training on respiratory muscle strength in individuals with Parkinson's disease: Protocol of a randomized clinical trial	Records excluded by title and abstract
1136	Clerici I, Ferrazzoli D, Maestri R, Bossio F, Zivi I, Canesi M, et al.	2017	Rehabilitation in progressive supranuclear palsy: Effectiveness of two multidisciplinary treatments	Records excluded by title and abstract
1137	Cubo E, Garcia-Bustillo A, Arnaiz-Gonzalez A, Ramirez-Sanz JM, Garrido-Labrador JL, Valiñas F, et al.	2021	Adopting a multidisciplinary telemedicine intervention for fall prevention in Parkinson's disease. Protocol for a longitudinal, randomized clinical trial	Records excluded by title and abstract
1138	da Silva FC, Iop RDR, de Oliveira LC, Boll AM, de Alvarenga JGS, Gutierres Filho PJB, et al.	2018	Effects of physical exercise programs on cognitive function in Parkinson's disease patients: A systematic review of randomized controlled trials of the last 10 years	Records excluded by title and abstract
1139	Das J, Barry G, Walker R, Vitorio R, Morris R, Stuart S	2023	The integration of technology into a home-based visuo-cognitive training intervention for people with Parkinson's: Is the future digital?	Records excluded by title and abstract
1140	Dipaola M, Pavan EE, Cattaneo A, Frazzitta G, Pezzoli G, Cavallari P, et al.	2016	Mechanical Energy Recovery during Walking in Patients with Parkinson Disease	Records excluded by title and abstract
1141	Ehgoetz Martens KA, Ellard CG, Almeida QJ	2014	Does anxiety cause freezing of gait in Parkinson's disease?	Records excluded by title and abstract
1142	Eschweiler M, McCrum C, Giannouli E	2023	A registered report of a crossover study on the effects of face masks on walking adaptability in people with Parkinson's disease and multiple sclerosis	Records excluded by title and abstract
1143	Fleisher JE, Sennott BJ, Myrick E, Niemet CJ, Lee M, Whitelock CM, et al.	2020	KICK OUT PD: Feasibility and quality of life in the pilot karate intervention to change kinematic outcomes in Parkinson's Disease	Records excluded by title and abstract
1144	Giguère-Rancourt A, Plourde M, Racine E, Couture M, Langlois M, Dupré N, et al.	2022	Goal management training and psychoeducation / mindfulness for treatment of executive dysfunction in Parkinson's disease: A feasibility pilot trial	Records excluded by title and abstract
1145	Haputhanthirige NKH, Sullivan K, Moyle G, Brauer S, Jeffrey ER, Kerr G	2023	Effects of dance on gait and dual-task gait in Parkinson's disease	Records excluded by title and abstract
1146	Hass CJ, Malczak P, Nocera J, Stegemöller EL, Wagle Shukla A, Malaty I, et al.	2012	Quantitative normative gait data in a large cohort of ambulatory persons with Parkinson's disease	Records excluded by title and abstract
1147	Hotz I, Mildner S, Stampfer-Kountchev M, Slamik B, Blättner C, Türtscher E, et al.	2024	Robot-assisted gait training in patients with various neurological diseases: A mixed methods feasibility study	Records excluded by title and abstract
1148	Inskip M, Mavros Y, Sachdev PS, Fiatarone Singh MA	2016	Exercise for Individuals with Lewy Body Dementia: A Systematic Review	Records excluded by title and abstract
1149	Janssen S, Heijs JJA, van der Meijs W, Nonnekes J, Bittner M, Dorresteijn LDA, et al.	2019	Validation of the Auditory Stroop Task to increase cognitive load in walking tasks in healthy elderly and persons with Parkinson's disease	Records excluded by title and abstract
1150	Juutinen M, Wang C, Zhu J, Haladjian J, Ruokolainen J, Puustinen J, et al.	2020	Parkinson's disease detection from 20-step walking tests using inertial sensors of a smartphone: Machine learning approach based on an observational case-control study	Records excluded by title and abstract
1151	Kim YE, Yun JY, Yang HJ, Kim HJ, Gu N, Yoon SH, et al.	2012	Intravenous amantadine for freezing of gait resistant to dopaminergic therapy: a randomized, double-blind, placebo-controlled, cross-over clinical trial	Records excluded by title and abstract
1152	Kloos AD, Kegelmeyer DA, White SE, Kostyk SK	2012	The impact of different types of assistive devices on gait measures and safety in Huntington's disease	Records excluded by title and abstract
1153	Lang KC, Hackney ME, Ting LH, McKay JL	2019	Antagonist muscle activity during reactive balance responses is elevated in Parkinson's disease and in balance impairment	Records excluded by title and abstract
1154	Lei C, Sunzi K, Dai F, Liu X, Wang Y, Zhang B, et al.	2019	Effects of virtual reality rehabilitation training on gait and balance in patients with Parkinson's disease: A systematic review	Records excluded by title and abstract
1155	Lei H, Toosizadeh N, Schwenk M, Sherman S, Karp S, Sternberg E, et al.	2016	A Pilot Clinical Trial to Objectively Assess the Efficacy of Electroacupuncture on Gait in Patients with Parkinson's Disease Using Body Worn Sensors	Records excluded by title and abstract
1156	Liao YY, Yang YR, Wu YR, Wang RY	2014	Factors influencing obstacle crossing performance in patients with Parkinson's disease	Records excluded by title and abstract
1157	Magaña JC, Deus CM, Baldellou L, Avellanet M, Gea-Rodríguez E, Enriquez-Calzada S, et al.	2023	Investigating the impact of physical activity on mitochondrial function in Parkinson's disease (PARKEX): Study protocol for A randomized controlled clinical trial	Records excluded by title and abstract
1158	Mildner S, Hotz I, Kübler F, Rausch L, Stampfer-Kountchev M, Panzl J, et al.	2024	Effects of activity-oriented physiotherapy with and without eye movement training on dynamic balance, functional mobility, and eye movements in patients with Parkinson's disease: An assessor-blinded randomised controlled pilot trial	Records excluded by title and abstract
1159	Moraca GAG, Orcioli-Silva D, Legutke BR, Gutierrez PP, Sirico TM, Zampier VC, et al.	2024	Aerobic exercise on the treadmill combined with transcranial direct current stimulation on the gait of people with Parkinson's disease: A protocol for a randomized clinical trial	Records excluded by title and abstract
1160	Moraes Í AP, Collett J, Silva TDD, Franssen M, Mitta S, Zalewski P, et al.	2024	Sensorimotor functioning changes in response to global exercise versus handwriting upper limb exercise training in Parkinson's disease, results from a phase II randomised controlled trial	Records excluded by title and abstract
1161	Nackaerts E, Broeder S, Pereira MP, Swinnen SP, Vandenberghe W, Nieuwboer A, et al.	2017	Handwriting training in Parkinson's disease: A trade-off between size, speed and fluency	Records excluded by title and abstract
1162	Ni X, Liu S, Lu F, Shi X, Guo X	2014	Efficacy and safety of Tai Chi for Parkinson's disease: a systematic review and meta-analysis of randomized controlled trials	Records excluded by title and abstract
1163	Panouillères MT, Tofaris GK, Brown P, Jenkinson N	2016	Intact Acquisition and Short-Term Retention of Non-Motor Procedural Learning in Parkinson's Disease	Records excluded by title and abstract
1164	Park MS, Park S, Kang JY, Jung IC, Yoo H	2024	The efficacy and safety of MARS-PD: Meridian activation remedy system for Parkinson's disease-A single-center, assessor and statistician-blinded, parallel-group randomized, controlled trial protocol	Records excluded by title and abstract
1165	Qiu F, Cole MH, Davids KW, Hennig EM, Silburn PA, Netscher H, et al.	2013	Effects of textured insoles on balance in people with Parkinson's disease	Records excluded by title and abstract
1166	Saibene FL, Agliardi C, Salvatore A, Arcuri P, Castagna A, Gobbo S, et al.	2024	Investigating the effects of a daily multidisciplinary intensive outpatient rehabilitation program on innovative biomarkers in people with Parkinson's disease: Study protocol for a phase III randomized controlled clinical trial	Records removed for other reasons
1167	Schabrun SM, Lamont RM, Brauer SG	2016	Transcranial Direct Current Stimulation to Enhance Dual-Task Gait Training in Parkinson's Disease: A Pilot RCT	Records removed for other reasons
1168	Schlenstedt C, Paschen S, Kruse A, Raethjen J, Weisser B, Deuschl G	2015	Resistance versus Balance Training to Improve Postural Control in Parkinson's Disease: A Randomized Rater Blinded Controlled Study	Records removed for other reasons
1169	Shu HF, Yang T, Yu SX, Huang HD, Jiang LL, Gu JW, et al.	2014	Aerobic exercise for Parkinson's disease: a systematic review and meta-analysis of randomized controlled trials	Records removed for other reasons
1170	Simieli L, Gobbi LTB, Orcioli-Silva D, Beretta VS, Santos PCR, Baptista AM, et al.	2017	The variability of the steps preceding obstacle avoidance (approach phase) is dependent on the height of the obstacle in people with Parkinson's disease	Records removed for other reasons
1171	Uchitomi H, Ota L, Ogawa K, Orimo S, Miyake Y	2013	Interactive rhythmic cue facilitates gait relearning in patients with Parkinson's disease	Records removed for other reasons
1172	Weiss A, Herman T, Giladi N, Hausdorff JM	2014	Objective assessment of fall risk in Parkinson's disease using a body-fixed sensor worn for 3 days	Records removed for other reasons
1173	Xu F, Soh KG, Chan YM, Bai XR, Qi F, Deng N	2023	Effects of tai chi on postural balance and quality of life among the elderly with gait disorders: A systematic review	Records removed for other reasons
1174	Yang YR, Cheng SJ, Lee YJ, Liu YC, Wang RY	2019	Cognitive and motor dual task gait training exerted specific training effects on dual task gait performance in individuals with Parkinson's disease: A randomized controlled pilot study	Records removed for other reasons
1175	Blacker DJ, Fazio R, Tucak C, Beranek P, Pollard C, Shelley T, et al.	2024	FIGHT-PD: A feasibility study of periodized boxing training for Parkinson disease	Records removed for other reasons
1176	Cugusi L, Manca A, Dragone D, Deriu F, Solla P, Secci C, et al.	2017	Nordic Walking for the Management of People With Parkinson Disease: A Systematic Review	Records removed for other reasons
1177	Ganesan M, Sathyaprabha TN, Gupta A, Pal PK	2014	Effect of partial weight-supported treadmill gait training on balance in patients with Parkinson disease	Records removed for other reasons
1178	Intiso D, Bartolo M, Santamato A, Di Rienzo F	2018	The Role of Rehabilitation in Patients With Progressive Supranuclear Palsy: A Narrative Review	Records removed for other reasons
1179	Kluger BM, Brown RP, Aerts S, Schenkman M	2014	Determinants of objectively measured physical functional performance in early to mid-stage Parkinson disease	Records removed for other reasons
1180	Mateos-Toset S, Cabrera-Martos I, Torres-Sánchez I, Ortiz-Rubio A, González-Jiménez E, Valenza MC	2016	Effects of a Single Hand-Exercise Session on Manual Dexterity and Strength in Persons with Parkinson Disease: A Randomized Controlled Trial	Records removed for other reasons
1181	Ono K, Nishimoto J, Imura T, Mitsutake T, Inoue Y, Tanaka S, et al.	2023	The effects of walking training with poles on walking ability: A systematic review and meta-analysis of randomized controlled trials	Records removed for other reasons
1182	Rutz DG, Benninger DH	2020	Physical Therapy for Freezing of Gait and Gait Impairments in Parkinson Disease: A Systematic Review	Records removed for other reasons
1183	Ulm G	2004	[Differential therapy of advanced Parkinson's disease with special reference to complementary therapeutic approaches]	Records removed for other reasons
1184	Li F, Harmer P	2015	Economic Evaluation of a Tai Ji Quan Intervention to Reduce Falls in People With Parkinson Disease, Oregon, 2008-2011	Records removed for other reasons
1185	Usui C, Hatta K, Doi N, Kubo S, Kamigaichi R, Nakanishi A, et al.	2011	Improvements in both psychosis and motor signs in Parkinson's disease, and changes in regional cerebral blood flow after electroconvulsive therapy	Records removed for other reasons
1186	Putzhammer A, Perfahl M, Pfeiff L, Hajak G	2005	Gait disturbances in patients with schizophrenia and adaptation to treadmill walking	Records removed for other reasons
1187	Nascimento CM, Stella F, Garlipp CR, Santos RF, Gobbi S, Gobbi LT	2011	Serum homocysteine and physical exercise in patients with Parkinson's disease	Records removed for other reasons
1188	Connors MH, Quinto L, McKeith I, Brodaty H, Allan L, Bamford C, et al.	2018	Non-pharmacological interventions for Lewy body dementia: a systematic review	Records removed for other reasons
1189	Pacchetti C, Mancini F, Aglieri R, Fundarò C, Martignoni E, Nappi G	2000	Active music therapy in Parkinson's disease: an integrative method for motor and emotional rehabilitation	Records removed for other reasons
1190	Sjödahl Hammarlund C, Nilsson MH, Hagell P	2012	Measuring outcomes in Parkinson's disease: a multi-perspective concept mapping study	Records removed for other reasons
1191	Cancela JM, Mollinedo Cardalda I, Ayán C, de Oliveira IM	2018	Feasibility and Efficacy of Mat Pilates on People with Mild-to-Moderate Parkinson's Disease: A Preliminary Study	Records removed for other reasons
1192	Cancela JM, Mollinedo I, Montalvo S, Vila Suárez ME	2020	Effects of a High-Intensity Progressive-Cycle Program on Quality of Life and Motor Symptomatology in a Parkinson's Disease Population: A Pilot Randomized Controlled Trial	Records removed for other reasons
1193	Mollinedo-Cardalda I, Cancela-Carral JM, Vila-Suárez MH	2018	Effect of a Mat Pilates Program with TheraBand on Dynamic Balance in Patients with Parkinson's Disease: Feasibility Study and Randomized Controlled Trial	Records removed for other reasons
1194	Ribeiro R, Brandão D, Noronha J, Lima C, Fregonezi G, Resqueti V, et al.	2018	Breath-stacking and incentive spirometry in Parkinson's disease: Randomized crossover clinical trial	Records removed for other reasons
1195	Arcolin I, Pisano F, Delconte C, Godi M, Schieppati M, Mezzani A, et al.	2016	Intensive cycle ergometer training improves gait speed and endurance in patients with Parkinson's disease: A comparison with treadmill training	Records removed for other reasons
1196	Kim MS, Chang WH, Cho JW, Youn J, Kim YK, Kim SW, et al.	2015	Efficacy of cumulative high-frequency rTMS on freezing of gait in Parkinson's disease	Records removed for other reasons
1197	Pagnussat AS, Kleiner AFR, Rieder CRM, Frantz A, Ehlers J, Pinto C, et al.	2018	Plantar stimulation in parkinsonians: From biomarkers to mobility - randomized-controlled trial	Records removed for other reasons
1198	Teixeira MZ	2009	[Psiconeurophysiologic bases of the placebo-nocebo phenomenon: scientific evidences that value the humanization of the doctor-patient relationship]	Records removed for other reasons
1199	Pérez-Sanpablo AI, Hernández-Arenas C, Rodríguez-Reyes G, Quiñones-Uriostegui I, Alessi Montero A, Núñez-Carrera L, et al.	2014	[Familiarization to treadmill walking in unimpaired Parkinson's disease patients]	Records removed for other reasons
1200	Popa L, Alexa D, Rotar A, Popescu CD	2012	[Functional electrical stimulation effect on the motor performances in Parkinsonian patients]	Records removed for other reasons
1201	Brandín-De la Cruz N, Secorro N, Calvo S, Benyoucef Y, Herrero P, Bellosta-López P	2020	Immersive virtual reality and antigravity treadmill training for gait rehabilitation in Parkinson's disease: a pilot and feasibility study	Records removed for other reasons
1202	Rodriguez P, Cancela JM, Ayan C, do Nascimento C, Seijo-Martínez M	2013	[Effects of aquatic physical exercise on the kinematic gait pattern in patients with Parkinson's disease: a pilot study]	Records removed for other reasons
1203	Huissoud M, Boussac M, Joineau K, Harroch E, Brefel-Courbon C, Descamps E	2024	The effectiveness and safety of non-pharmacological intervention for pain management in Parkinson's disease: A systematic review	Records removed for other reasons
1204	Hutin E, Poirier T, Meimoun M, Mardale V, Ghédira M	2024	Model-based cueing-as-needed for walking in Parkinson's disease: A randomized cross-over study	Records removed for other reasons
1205	Paquet JM, Auvinet B, Chaleil D, Barrey E	2003	[Analysis of gait disorders in Parkinson's disease assessed with an accelerometer]	Records removed for other reasons
1206	Pélissier J, Pérennou D	2000	[Exercices program and rehabilitation of motor disorders in Parkinson's disease]	Records removed for other reasons
1207	Freedman BE, Getz E, MacGregor JM, Ames FR	1971	Amantadine hydrochloride in the treatment of parkinsonism: a placebo-controlled double-blind study	Records removed for other reasons
1208	de Lima TA, Ferreira-Moraes R, Alves W, Alves TGG, Pimentel CP, Sousa EC, et al.	2019	Resistance training reduces depressive symptoms in elderly people with Parkinson disease: A controlled randomized study	Records removed for other reasons
1209	Monteiro EP, Franzoni LT, Cubillos DM, de Oliveira Fagundes A, Carvalho AR, Oliveira HB, et al.	2017	Effects of Nordic walking training on functional parameters in Parkinson's disease: a randomized controlled clinical trial	Records removed for other reasons
1210	Abd-Elhadi S, Honig A, Simhi-Haham D, Schechter M, Linetsky E, Ben-Hur T, et al.	2015	Total and Proteinase K-Resistant α-Synuclein Levels in Erythrocytes, Determined by their Ability to Bind Phospholipids, Associate with Parkinson's Disease	Records removed for other reasons
1211	Abrami A, Heisig S, Ramos V, Thomas KC, Ho BK, Caggiano V	2020	Using an unbiased symbolic movement representation to characterize Parkinson's disease states	Records removed for other reasons
1212	Cheng FY, Yang YR, Chen LM, Wu YR, Cheng SJ, Wang RY	2016	Positive Effects of Specific Exercise and Novel Turning-based Treadmill Training on Turning Performance in Individuals with Parkinson's disease: A Randomized Controlled Trial	Records removed for other reasons
1213	Hajebrahimi F, Velioglu HA, Bayraktaroglu Z, Helvaci Yilmaz N, Hanoglu L	2022	Clinical evaluation and resting state fMRI analysis of virtual reality based training in Parkinson's disease through a randomized controlled trial	Records removed for other reasons
1214	Hui D, Murgai AA, Gilmore G, Mohideen SI, Parrent AG, Jog MS	2020	Assessing the effect of current steering on the total electrical energy delivered and ambulation in Parkinson's disease	Records removed for other reasons
1215	Lin YP, Lin, II, Chiou WD, Chang HC, Chen RS, Lu CS, et al.	2024	Optimizing rehabilitation strategies in Parkinson's disease: a comparison of dual cognitive-walking treadmill training and single treadmill training	Records removed for other reasons
1216	McGibbon CA, Sexton A, Gryfe P	2024	Exercising with a robotic exoskeleton can improve memory and gait in people with Parkinson's disease by facilitating progressive exercise intensity	Records removed for other reasons
1217	Mohammed Yusuf SF, Bhise A, Nuhmani S, Alghadir AH, Khan M	2023	Effects of an incentive spirometer versus a threshold inspiratory muscle trainer on lung functions in Parkinson's disease patients: a randomized trial	Records removed for other reasons
1218	Okada KI, Takahira M, Mano T, Uga T, Konaka K, Hosomi K, et al.	2021	Concomitant improvement in anti-saccade success rate and postural instability gait difficulty after rTMS treatment for Parkinson's disease	Records removed for other reasons
1219	Podda J, Pedullà L, Monti Bragadin M, Piccardo E, Battaglia MA, Brichetto G, et al.	2020	Spatial constraints and cognitive fatigue affect motor imagery of walking in people with multiple sclerosis	Records removed for other reasons
1220	Su D, Chen H, Hu W, Liu Y, Wang Z, Wang X, et al.	2018	Frequency-dependent effects of subthalamic deep brain stimulation on motor symptoms in Parkinson's disease: a meta-analysis of controlled trials	Records removed for other reasons
1221	Winslow AR, Hyde CL, Wilk JB, Eriksson N, Cannon P, Miller MR, et al.	2018	Self-report data as a tool for subtype identification in genetically-defined Parkinson's Disease	Records removed for other reasons
1222	Wollesen B, Rudnik S, Gulberti A, Cordes T, Gerloff C, Poetter-Nerger M	2021	A feasibility study of dual-task strategy training to improve gait performance in patients with Parkinson's disease	Records removed for other reasons
1223	Modugno N, Iaconelli S, Fiorlli M, Lena F, Kusch I, Mirabella G	2010	Active theater as a complementary therapy for Parkinson's disease rehabilitation: a pilot study	Records removed for other reasons
1224	Sapienza C, Troche M, Pitts T, Davenport P	2011	Respiratory strength training: concept and intervention outcomes	Records removed for other reasons
1225	Bowman T, Gervasoni E, Arienti C, Lazzarini SG, Negrini S, Crea S, et al.	2021	Wearable Devices for Biofeedback Rehabilitation: A Systematic Review and Meta-Analysis to Design Application Rules and Estimate the Effectiveness on Balance and Gait Outcomes in Neurological Diseases	Records removed for other reasons
1226	Delafontaine A, Vialleron T, Barbier G, Lardon A, Barrière M, García-Escudero M, et al.	2024	Effects of Manual Therapy on Parkinson's Gait: A Systematic Review	Records removed for other reasons
1227	Kwon H, Clifford GD, Genias I, Bernhard D, Esper CD, Factor SA, et al.	2023	An Explainable Spatial-Temporal Graphical Convolutional Network to Score Freezing of Gait in Parkinsonian Patients	Records removed for other reasons
1228	Su MC, Jhang JJ, Hsieh YZ, Yeh SC, Lin SC, Lee SF, et al.	2015	Depth-Sensor-Based Monitoring of Therapeutic Exercises	Records removed for other reasons
1229	de Almeida FO, Santana V, Corcos DM, Ugrinowitsch C, Silva-Batista C	2022	Effects of Endurance Training on Motor Signs of Parkinson's Disease: A Systematic Review and Meta-Analysis	Records removed for other reasons
1230	de Almeida FO, Santana V, Corcos DM, Ugrinowitsch C, Silva-Batista C	2022	Effects of Endurance Training on Motor Signs of Parkinson's Disease: A Systematic Review and Meta-Analysis	Records removed for other reasons
1231	Lu Y, Ge Y, Chen W, Xing W, Wei L, Zhang C, et al.	2022	The effectiveness of virtual reality for rehabilitation of Parkinson disease: an overview of systematic reviews with meta-analyses	Records removed for other reasons
1232	Sakamaki T, Furusawa Y, Hayashi A, Otsuka M, Fernandez J	2022	Remote Patient Monitoring for Neuropsychiatric Disorders: A Scoping Review of Current Trends and Future Perspectives from Recent Publications and Upcoming Clinical Trials	Records removed for other reasons
1233	Boczán G, Borus F, Rózsa L	1975	The effect of Dopaflex and Viregyt-K on gait and postural disturbances of operated and non-operated Parkinsonian patients	Records removed for other reasons
1234	Baronti F	2007	[Rehabilitation of parkinsonian patients]	Records removed for other reasons
1235	Li G, Huang P, Cui SS, Tan YY, He YC, Shen X, et al.	2022	Mechanisms of motor symptom improvement by long-term Tai Chi training in Parkinson's disease patients	Records removed for other reasons
1236	Eslamian F, Dolatkhah N, Fallah L, Jahanjoo F, Toopchizadeh V, Talebi M	2023	Effectiveness of Botulinum Toxin on Hand Tremor Intensity and Upper Limb Function in Patients with Parkinson's Disease: Results of a Systematic Review	Records removed for other reasons
1237	Alizad V, Meinzer M, Frossard L, Polman R, Smith S, Kerr G	2018	Effects of transcranial direct current stimulation on gait in people with Parkinson's disease: study protocol for a randomized, controlled clinical trial	Records removed for other reasons
1238	Brauer SG, Lamont RM, O'Sullivan JD	2024	A physiotherapy group exercise and self-management approach to improve physical activity in people with mild-moderate Parkinson's disease: a randomized controlled trial	Records removed for other reasons
1239	Buard I, Lattanzio L, Stewart R, Thompson S, Sjoberg K, Hookstadt K, et al.	2021	Randomized controlled trial of neurologic music therapy in Parkinson's disease: research rehabilitation protocols for mechanistic and clinical investigations	Records removed for other reasons
1240	Bultitude JH, Pidgeon DM, LeBlanc PR, Jeffreys CA, Alexandre FP, Lee SL	2021	Two weeks of twice-daily prism adaptation treatment does not improve posture or gait in Parkinson's disease: a double-blind randomized controlled trial	Records removed for other reasons
1241	Chen X, Chen L, Chen X, Ye Q, Cai G, Zeng Y	2024	Assessing the impact of immersive virtual reality technology on the psychological recovery of patients with Parkinson's disease depression: study protocol of a randomized controlled trial	Records removed for other reasons
1242	Domingos J, Dean J, Fernandes JB, Ramos C, Grunho M, Proença L, et al.	2023	Lisbon Intensive Falls Trampoline Training (LIFTT) Program for people with Parkinson's for balance, gait, and falls: study protocol for a randomized controlled trial	Records removed for other reasons
1243	Hall DA, Moore C, Comella C	2018	Recruitment of patients with de novo Parkinson disease: successful strategies in a randomized exercise clinical trial	Records removed for other reasons
1244	Harris DM, Rantalainen T, Muthalib M, Johnson L, Duckham RL, Smith ST, et al.	2018	Concurrent exergaming and transcranial direct current stimulation to improve balance in people with Parkinson's disease: study protocol for a randomised controlled trial	Records removed for other reasons
1245	Hendy AM, Tillman A, Rantalainen T, Muthalib M, Johnson L, Kidgell DJ, et al.	2016	Concurrent transcranial direct current stimulation and progressive resistance training in Parkinson's disease: study protocol for a randomised controlled trial	Records removed for other reasons
1246	Jia F, Zhang J, Wang H, Liang Z, Liu W, Wang X, et al.	2019	Variable- versus constant-frequency deep-brain stimulation in patients with advanced Parkinson's disease: study protocol for a randomized controlled trial	Records removed for other reasons
1247	Jin ZH, Wang YX, Meng DT, Qin Y, Duan YN, Fang JP, et al.	2023	Intermittent theta-burst stimulation combined with physical therapy as an optimal rehabilitation in Parkinson's disease: study protocol for a randomised, double-blind, controlled trial	Records removed for other reasons
1248	Kang MG, Yun SJ, Shin HI, Kim E, Lee HH, Oh BM, et al.	2019	Effects of robot-assisted gait training in patients with Parkinson's disease: study protocol for a randomized controlled trial	Records removed for other reasons
1249	Kwok JYY, Kwan JCY, Auyeung M, Mok VCT, Chan HYL	2017	The effects of yoga versus stretching and resistance training exercises on psychological distress for people with mild-to-moderate Parkinson's disease: study prxotocol for a randomized controlled trial	Records removed for other reasons
1250	Law NY, Li JX, Zhu Q, Nantel J	2023	Effects of a biomechanical-based Tai Chi program on gait and posture in people with Parkinson's disease: study protocol for a randomized controlled trial	Records removed for other reasons
1251	Li KP, Zhou ZL, Zhou RZ, Zhu Y, Zhang ZQ	2021	Improvement of freezing of gait in patients with Parkinson's disease by music exercise therapy: a study protocol for a randomized controlled trial	Records removed for other reasons
1252	Meimandi M, Azad A, Ghani JH, HojabriFard F, von Rosen P, Alizadeh NH, et al.	2023	A comparison of the effects of occupation-based interventions with and without responsibility feedback and conventional interventions on participation in people with idiopathic Parkinson's disease: study protocol for a randomized controlled trial	Reports not retrieved
1253	Nascimento I, Santiago LMM, de Souza AA, Pegado CL, Ribeiro TS, Lindquist ARR	2019	Effects of motor imagery training of Parkinson's disease: a protocol for a randomized clinical trial	Reports not retrieved
1254	Nascimento LR, Nakamura-Palacios EM, Boening A, Cordeiro BNL, Cabral DL, Swarowsky A, et al.	2021	Transcranial direct current stimulation (tDCS) in addition to walking training on walking, mobility, and reduction of falls in Parkinson's disease: study protocol for a randomized clinical trial	Reports not retrieved
1255	Ophey A, Röttgen S, Pauquet J, Weiß KL, Scharfenberg D, Doppler CEJ, et al.	2024	Cognitive training and promoting a healthy lifestyle for individuals with isolated REM sleep behavior disorder: study protocol of the delayed-start randomized controlled trial CogTrAiL-RBD	Reports not retrieved
1256	Patterson CG, Joslin E, Gil AB, Spigle W, Nemet T, Chahine L, et al.	2022	Study in Parkinson's disease of exercise phase 3 (SPARX3): study protocol for a randomized controlled trial	Reports not retrieved
1257	Weiss D, Wächter T, Meisner C, Fritz M, Gharabaghi A, Plewnia C, et al.	2011	Combined STN/SNr-DBS for the treatment of refractory gait disturbances in Parkinson's disease: study protocol for a randomized controlled trial	Reports not retrieved
1258	Yang Y, Hao YL, Tian WJ, Gong L, Zhang K, Shi QG, et al.	2015	The effectiveness of Tai Chi for patients with Parkinson's disease: study protocol for a randomized controlled trial	Reports not retrieved
1259	Yousefi B, Tadibi V, Khoei AF, Montazeri A	2009	Exercise therapy, quality of life, and activities of daily living in patients with Parkinson disease: a small scale quasi-randomised trial	Reports not retrieved
1260	Zelada-Astudillo N, Moreno VC, Herrera-Santelices A, Barbieri FA, Zamunér AR	2021	Effect of the combination of automated peripheral mechanical stimulation and physical exercise on aerobic functional capacity and cardiac autonomic control in patients with Parkinson's disease: a randomized clinical trial protocol	Reports not retrieved
1261	Zhang HY, Hou TT, Jin ZH, Zhang T, Wang YH, Cheng ZH, et al.	2024	Transcranial alternating current stimulation improves quality of life in Parkinson's disease: study protocol for a randomized, double-blind, controlled trial	Reports not retrieved
1262	Atan T, Özyemişci Taşkıran Ö, Bora Tokçaer A, Kaymak Karataş G, Karakuş Çalışkan A, Karaoğlan B	2019	Effects of different percentages of body weight-supported treadmill training in Parkinson’s disease: a double-blind randomized controlled trial	Reports excluded by full text
1263	Likhachev SA, Kachinskiĭ AN, Lukashevich VA	2010	[Dynamics of postural dysfunction in patients with Parkinson's disease under the action of vibrational therapy]	Reports excluded by full text
1264	Jost WH, Schimrigk K	1994	The effect of cisapride on delayed colonic transit time in patients with idiopathic Parkinson's disease	Reports excluded by full text
1265	Steinhäusl H	1973	[Experiences in the treatment of Parkinson's disease with a combination drug: L-dopa plus decarboxylase inhibitor (Ro 8-0576)]	Reports excluded by full text
1266	Deepa S, Kumaresan A, Suganthirabab P, Srinivasan V, Vishnuram S, Alagesan J, et al.	2023	Improving work life balance among female educationists during the COVID-19 lockdown	Reports excluded by full text
1267	Lohkamp M, Braun C, Wasner M, Voigt-Radloff S	2014	[Potential analysis for research on physiotherapy-led treadmill training in Parkinson's disease]	Reports excluded by full text
1268	Wanner P, Klamroth S, Steib S	2022	[New approaches in exercise therapy for Parkinson's disease]	Reports excluded by full text
1269	Levin OS, Boĭko AN, Nesterova OS, Otcheskaia OV, Zhuravleva E, Artemova I, et al.	2010	[Effect of dopamine agonist pramipexole (mirapex) on tremor, affective disorders and quality of life in patients with Parkinson's disease]	Reports excluded by full text
1270	Gu S, Song Z, Fan X, Chen R, Zheng W, Yan W	2013	[Effect of PD-WEBB training on balance impairment and falls in people with Parkinson's disease]	Reports excluded by full text
1271	Yang MH, Li M, Dou YQ, Liu Y, Luo XD, Chen JZ, et al.	2010	[Effects of Bushen Huoxue Granule on motor function in patients with Parkinson's disease: a multicenter, randomized, double-blind and placebo-controlled trial]	Reports excluded by full text
1272	Hong ZM, Qiu JF, Zhang SQ, Wang YB, He KL, Ma RJ	2022	[Jiao's scalp acupuncture combined with virtual reality rehabilitation training for motor dysfunction in patients with Parkinson's disease: a randomized controlled trial]	Reports excluded by full text
