# Supplementary material for: Effects of aerobic and resistance training on walking and balance abilities in older adults with Parkinson’s disease: A systematic review and meta-analysis
Source: PLoS One. 2025 Jan 9;20(1):e0314539. doi: 10.1371/journal.pone.0314539 (PMC11717240; doi:10.1371/journal.pone.0314539)
Supplement: S7 File — (XLSX) [file pone.0314539.s007.xlsx]

## Sheet: Sheet 1
Study	D1	D2	D3	D4	D5	D6	D7
Batista 2016	Low	Low	Unclear risk	Unclear risk	Low	High	Low
Cabrera 2020	Low	Unclear risk	Low	High	Low	Unclear risk	Low
Carvalho 2015	Low	Low	Unclear risk	Low	Low	Unclear risk	Low
F. Li 2012	Low	Low	High	Low	Low	Low	High
Granziera 2021	Low	Unclear risk	Low	Low	Low	Low	Unclear risk
Kim 2023	Low	High	Low	Unclear risk	Low	Unclear risk	Low
Li 2022	Low	Low	Unclear risk	Low	Unclear risk	Low	Low
Linder 2022	Low	Low	Unclear risk	High	Unclear risk	Unclear risk	Unclear risk
Mak 2021	Low	Low	Low	Unclear risk	High	Unclear risk	Unclear risk
Ortiz 2018	Low	Low	Low	Unclear risk	High	Low	Low
Rawson 2019	Unclear risk	Low	Low	Low	High	Unclear risk	Low
Schlenstedt 2015	Low	Unclear risk	Low	High	High	Unclear risk	Low
Shulman 2013	Low	Unclear risk	Low	High	Low	Low	Low
Silva 2019	High	Low	Low	High	Low	Unclear risk	Low
Vieira 2020	Low	Low	Unclear risk	High	Low	Low	Low
	D1=Random sequence generation (selection bias)
	D2=Allocation concealment (selection bias)
	D3=Blinding of participants and personnel (performance bias)
	D4=Blinding of outcome assessment (detection bias)
	D5=Incomplete outcome data (attrition bias)
	D6=Selective reporting (reporting bias)
	D7=Other bias
